# Supplementary material for: Illumina® Sequencing Reveals Candidate Genes of Carotenoid Metabolism in Three Pummelo Cultivars (Citrus Maxima) with Different Pulp Color
Source: Int J Mol Sci. 2019 May 7;20(9):2246. doi: 10.3390/ijms20092246 (PMC6539737; doi:10.3390/ijms20092246)
Supplement: Supplementary file 1 [file ijms-20-02246-s001.zip]

Archive with 9 entries (7 files):
- ijms-453076-supplementary/
- ijms-453076-supplementary/Supplementary tables/
- ijms-453076-supplementary/Supplementary tables/Table S1.xls
- ijms-453076-supplementary/Supplementary tables/Table S2.xls
- ijms-453076-supplementary/Supplementary tables/Table S3.xls
- ijms-453076-supplementary/Supplementary tables/Table S4.xls
- ijms-453076-supplementary/Supplementary tables/Table S5.xls
- ijms-453076-supplementary/Supplementary tables/Table S6.xls
- ijms-453076-supplementary/Supplementary tables/Table S7.xls
