# Supplementary material for: Illumina® Sequencing Reveals Candidate Genes of Carotenoid Metabolism in Three Pummelo Cultivars (Citrus Maxima) with Different Pulp Color
Source: Int J Mol Sci. 2019 May 7;20(9):2246. doi: 10.3390/ijms20092246 (PMC6539737; doi:10.3390/ijms20092246)
Supplement: Supplementary file 1 [file ijms-20-02246-s001.zip › ijms-453076-supplementary/Supplementary tables/Table S1.xls]

## Sheet: Sheet1
Table S1. List of KEGG pathway annotations in transcriptome of three pummelo cultivars
Pathway	pathway_id	Gene_number	Gene_id	KOs
Glycolysis / Gluconeogenesis	ko00010	160	c10667.graph_c0;c11493.graph_c0;c12089.graph_c0;c1215.graph_c0;c12211.graph_c0;c12531.graph_c0;c13068.graph_c0;c13674.graph_c0;c13676.graph_c0;c14138.graph_c0;c14614.graph_c0;c1553.graph_c0;c17114.graph_c0;c18977.graph_c0;c19053.graph_c0;c19063.graph_c0;c19207.graph_c0;c19517.graph_c0;c19517.graph_c1;c20526.graph_c0;c20601.graph_c0;c20623.graph_c0;c20981.graph_c0;c21624.graph_c0;c21731.graph_c0;c…	K00121+K01835+K00121+K00128+K01689+K00162+K00001+K00844+K01785+K00873+K00121+K14085+K00121+K00873+K01610+K01623+K00844+K00134+K00134+K00131+K01610+K00162+K03841+K00001+K00128+K01834+K00627+K00128+K01792+K00001+K00128+K01689+K01834+K00121+K01792+K00121+K00128+K01689+K00134+K00128+K00873+K00016+K00161+K00161+K00850+K14085+K00873+K00873+K00873+K01803+K01834+K00161+K01792+K00134+K01803+K00873+K01785+…
Citrate cycle (TCA cycle)	ko00020	123	c11027.graph_c0;c11316.graph_c0;c11774.graph_c0;c12531.graph_c0;c12560.graph_c0;c12719.graph_c0;c13642.graph_c0;c13749.graph_c0;c13749.graph_c1;c13749.graph_c2;c14326.graph_c0;c14669.graph_c0;c14980.graph_c0;c15134.graph_c0;c15264.graph_c0;c15383.graph_c0;c15486.graph_c0;c16146.graph_c0;c16966.graph_c0;c16987.graph_c0;c17581.graph_c0;c1786.graph_c0;c18459.graph_c0;c19053.graph_c0;c19165.graph_c0;…	K00030+K01648+K01681+K00162+K01648+K01647+K00658+K00031+K00031+K00031+K00164+K01647+K00026+K01679+K00030+K00026+K01647+K00031+K00026+K01647+K01899+K00026+K00164+K01610+K00235+K01681+K01610+K00162+K00164+K00627+K00031+K01681+K01681+K00030+K01899+K00026+K00161+K00658+K00161+K00234+K00030+K00235+K00161+K00031+K01681+K01681+K01681+K01681+K01681+K00164+K00235+K00658+K00382+K00025+K00031+K00031+K01648+…
Pentose phosphate pathway	ko00030	71	c11493.graph_c0;c14535.graph_c0;c14642.graph_c0;c19063.graph_c0;c20981.graph_c0;c22372.graph_c0;c23569.graph_c0;c23901.graph_c0;c24528.graph_c0;c26772.graph_c0;c28247.graph_c0;c28914.graph_c0;c28954.graph_c0;c29218.graph_c0;c29218.graph_c1;c29721.graph_c0;c30005.graph_c0;c31048.graph_c0;c31185.graph_c0;c31411.graph_c0;c31623.graph_c0;c31774.graph_c0;c31805.graph_c0;c32014.graph_c0;c33109.graph_c0…	K01835+K01783+K00033+K01623+K03841+K01807+K01783+K00033+K00033+K00850+K00615+K00851+K03841+K00616+K00616+K01623+K01057+K01835+K01623+K00036+K00948+K00036+K01623+K00036+K01623+K00036+K01807+K00850+K01783+K00033+K00948+K00036+K00948+K00850+K00850+K00850+K00850+K01807+K01623+K01783+K03841+K00616+K00615+K03841+K01783+K03841+K00615+K00615+K00948+K01810+K00033+K01623+K00033+K01623+K00850+K00948+K00615+…
Pentose and glucuronate interconversions	ko00040	57	c1215.graph_c0;c12367.graph_c0;c12799.graph_c0;c13211.graph_c0;c13247.graph_c0;c14535.graph_c0;c15438.graph_c0;c1772.graph_c0;c18461.graph_c0;c20290.graph_c0;c21731.graph_c0;c22422.graph_c0;c23239.graph_c0;c23569.graph_c0;c23818.graph_c0;c24190.graph_c0;c25267.graph_c0;c25496.graph_c0;c25515.graph_c0;c25687.graph_c1;c27843.graph_c0;c29357.graph_c0;c30322.graph_c0;c31084.graph_c0;c31190.graph_c0;c…	K00128+K00012+K01728+K01728+K01728+K01783+K00963+K00012+K01728+K01051+K00128+K00128+K01728+K01783+K00128+K01051+K00128+K01728+K01051+K00128+K01728+K01051+K01051+K01805+K01728+K00128+K01051+K01051+K00963+K01728+K00128+K00012+K01783+K01728+K00128+K00854+K01213+K01728+K00963+K01783+K00012+K01051+K01051+K01184+K00963+K01051+K00963+K01184+K00128+K01783+K01051+K00963+K01051+K01051+K01051+K01051+K01051
Fructose and mannose metabolism	ko00051	66	c10477.graph_c0;c13674.graph_c0;c13787.graph_c0;c15135.graph_c0;c15950.graph_c0;c17327.graph_c0;c17327.graph_c1;c19063.graph_c0;c19207.graph_c0;c20949.graph_c0;c20981.graph_c0;c22439.graph_c0;c23531.graph_c0;c25591.graph_c0;c25619.graph_c0;c26193.graph_c0;c26334.graph_c1;c26376.graph_c0;c26613.graph_c0;c26772.graph_c0;c27004.graph_c0;c27380.graph_c0;c27923.graph_c0;c28954.graph_c0;c29721.graph_c0…	K05305+K00844+K00971+K00971+K00008+K01103+K01103+K01623+K00844+K01103+K03841+K00847+K01840+K01809+K00847+K00895+K00971+K00847+K00895+K00850+K01803+K00847+K01803+K03841+K01623+K00895+K00895+K00895+K02377+K01805+K01623+K01623+K00844+K01623+K00008+K00850+K00895+K01803+K00850+K00847+K00844+K00850+K00850+K00850+K01623+K00844+K03841+K01803+K01809+K03841+K03841+K01103+K01623+K01623+K00850+K00844+K00844+…
Galactose metabolism	ko00052	70	c1037.graph_c0;c11493.graph_c0;c1226.graph_c0;c13674.graph_c0;c14457.graph_c0;c15359.graph_c0;c15438.graph_c0;c17084.graph_c0;c17084.graph_c1;c18653.graph_c0;c19207.graph_c0;c19509.graph_c0;c25869.graph_c0;c26463.graph_c0;c26656.graph_c0;c26772.graph_c0;c28931.graph_c0;c28971.graph_c0;c2997.graph_c0;c30207.graph_c0;c31048.graph_c0;c31705.graph_c0;c31855.graph_c0;c31921.graph_c0;c31959.graph_c0;c3…	K01187+K01835+K01193+K00844+K01187+K01187+K00963+K01187+K01187+K07407+K00844+K01784+K07407+K00965+K07407+K00850+K07407+K12309+K01187+K00849+K01835+K01193+K00849+K00844+K01784+K01187+K00963+K00850+K00850+K01187+K01187+K01187+K01187+K00844+K00850+K01187+K01187+K00850+K00850+K01187+K01187+K00963+K01193+K06611+K01187+K00844+K01187+K01187+K00963+K06611+K00963+K01187+K01784+K01187+K00963+K01193+K01187+…
Ascorbate and aldarate metabolism	ko00053	42	c11360.graph_c0;c11519.graph_c0;c11584.graph_c0;c11940.graph_c0;c1215.graph_c0;c12367.graph_c0;c13023.graph_c0;c14892.graph_c0;c1553.graph_c0;c1772.graph_c0;c18748.graph_c0;c19631.graph_c0;c21033.graph_c0;c21305.graph_c0;c21344.graph_c0;c21731.graph_c0;c22422.graph_c0;c23152.graph_c0;c23818.graph_c0;c24000.graph_c1;c25267.graph_c0;c25687.graph_c1;c26158.graph_c0;c26785.graph_c0;c27608.graph_c0;c2…	K00434+K14190+K14190+K00225+K00128+K00012+K00434+K10046+K14085+K00012+K10047+K00434+K14190+K00469+K00434+K00128+K00128+K00434+K00128+K08232+K00128+K00128+K08232+K14085+K00469+K00434+K00423+K14190+K00128+K00128+K00012+K00128+K00434+K00469+K00469+K00012+K14085+K00128+K14085+K14085+K00434+K00434
Fatty acid biosynthesis	ko00061	35	c11775.graph_c0;c23576.graph_c0;c25882.graph_c0;c26014.graph_c0;c26957.graph_c0;c27299.graph_c0;c27441.graph_c0;c27646.graph_c0;c28198.graph_c0;c2823.graph_c0;c28448.graph_c0;c28492.graph_c0;c29730.graph_c0;c29849.graph_c0;c31520.graph_c0;c32994.graph_c0;c33707.graph_c0;c33811.graph_c0;c33868.graph_c0;c34277.graph_c0;c34377.graph_c0;c34496.graph_c0;c34969.graph_c0;c34986.graph_c0;c35345.graph_c0;…	K00059+K10782+K10781+K01961+K03921+K02160+K00208+K02372+K00648+K09458+K00645+K02160+K00059+K01962+K09458+K09458+K11262+K03921+K03921+K03921+K03921+K03921+K00059+K02372+K09458+K03921+K09458+K09458+K00059+K11262+K09458+K03921+K03921+K03921+K09458
Fatty acid elongation in mitochondria	ko00062	7	c25294.graph_c0;c30759.graph_c0;c32193.graph_c0;c32769.graph_c0;c3966.graph_c0;c43450.graph_c0;c5823.graph_c0;	K07511+K01074+K01074+K07512+K07511+K07511+K07511
Fatty acid metabolism	ko00071	71	c10667.graph_c0;c11300.graph_c0;c12089.graph_c0;c1215.graph_c0;c12212.graph_c0;c13068.graph_c0;c14614.graph_c0;c1553.graph_c0;c17114.graph_c0;c20684.graph_c0;c21171.graph_c0;c21624.graph_c0;c21731.graph_c0;c22422.graph_c0;c22582.graph_c0;c23542.graph_c0;c23582.graph_c0;c23818.graph_c0;c2410.graph_c0;c24301.graph_c0;c24457.graph_c0;c25267.graph_c0;c25294.graph_c0;c25687.graph_c1;c26590.graph_c0;c2…	K00121+K00626+K00121+K00128+K00626+K00001+K00121+K14085+K00121+K01897+K07513+K00001+K00128+K00128+K00626+K01897+K00001+K00128+K00121+K00121+K01897+K00128+K07511+K00128+K00232+K14085+K07513+K01897+K00232+K01897+K00001+K00232+K00232+K00121+K01897+K00128+K00249+K00001+K00128+K01897+K01692+K00128+K00626+K00232+K00626+K07511+K01897+K01897+K00121+K01897+K07511+K00626+K14085+K00626+K13238+K00232+K00128+…
Synthesis and degradation of ketone bodies	ko00072	12	c11300.graph_c0;c12212.graph_c0;c20525.graph_c0;c22582.graph_c0;c34896.graph_c0;c34938.graph_c0;c35273.graph_c0;c38494.graph_c0;c44484.graph_c0;c493.graph_c0;c51616.graph_c0;c6959.graph_c0;	K00626+K00626+K01640+K00626+K00626+K01640+K01641+K00626+K00626+K00626+K00626+K00626
Steroid biosynthesis	ko00100	21	c11292.graph_c0;c16934.graph_c0;c20431.graph_c0;c20457.graph_c0;c20557.graph_c0;c23618.graph_c0;c23817.graph_c0;c26097.graph_c0;c26299.graph_c0;c27983.graph_c0;c28223.graph_c0;c29370.graph_c0;c34286.graph_c0;c34579.graph_c0;c34670.graph_c0;c35103.graph_c0;c35116.graph_c0;c39276.graph_c0;c47393.graph_c0;c54884.graph_c0;c7268.graph_c0;	K01824+K00511+K00227+K00511+K09828+K08242+K14424+K14674+K00222+K14423+K00801+K09832+K05917+K00213+K08246+K01824+K01853+K00511+K01824+K00511+K00559
Ubiquinone and other terpenoid-quinone biosynthesis	ko00130	44	c11109.graph_c0;c11386.graph_c0;c14314.graph_c0;c15201.graph_c0;c17399.graph_c0;c21125.graph_c0;c21198.graph_c0;c22716.graph_c0;c23142.graph_c0;c23221.graph_c0;c23221.graph_c1;c24055.graph_c0;c24299.graph_c0;c24805.graph_c0;c25473.graph_c0;c25738.graph_c0;c25821.graph_c0;c26757.graph_c0;c27449.graph_c0;c27880.graph_c0;c29405.graph_c0;c30223.graph_c0;c30545.graph_c0;c30699.graph_c0;c31078.graph_c0…	K09833+K09833+K01904+K01904+K00591+K06127+K00815+K12502+K02548+K09833+K09833+K00815+K09833+K00457+K05928+K00815+K06125+K01661+K00457+K12502+K12501+K12501+K01904+K01904+K06126+K01904+K09833+K06127+K09833+K09833+K00815+K09833+K00815+K00591+K09833+K00457+K09833+K01904+K06125+K00815+K00815+K00815+K01904+K01904
Oxidative phosphorylation	ko00190	294	c10100.graph_c0;c10693.graph_c0;c10702.graph_c0;c10875.graph_c0;c12730.graph_c0;c13081.graph_c0;c13656.graph_c0;c13731.graph_c0;c13731.graph_c1;c1376.graph_c0;c13840.graph_c0;c14027.graph_c0;c14192.graph_c0;c14202.graph_c0;c14356.graph_c0;c14891.graph_c0;c15172.graph_c0;c1525.graph_c0;c15381.graph_c0;c15422.graph_c0;c16100.graph_c0;c16509.graph_c0;c17156.graph_c0;c17496.graph_c0;c1754.graph_c0;c1…	K03940+K03885+K11353+K03934+K03937+K02137+K03941+K01507+K01507+K00414+K02265+K01535+K02265+K00416+K00412+K02126+K02267+K03955+K02256+K00419+K00412+K02261+K01507+K02126+K02261+K02256+K02262+K02256+K01507+K01507+K03935+K00411+K00235+K11352+K02148+K02151+K02147+K02133+K00413+K00413+K02149+K02145+K02136+K02133+K02267+K02265+K03937+K03937+K02136+K03942+K02115+K03953+K00411+K02261+K02152+K02258+K00414+…
Photosynthesis	ko00195	77	c1106.graph_c0;c12240.graph_c0;c13366.graph_c0;c13424.graph_c0;c13659.graph_c0;c14010.graph_c0;c15160.graph_c0;c15840.graph_c0;c16163.graph_c0;c16319.graph_c0;c16861.graph_c0;c17927.graph_c0;c19326.graph_c0;c19639.graph_c0;c19854.graph_c0;c19878.graph_c0;c20577.graph_c0;c20724.graph_c0;c21249.graph_c0;c21341.graph_c0;c21808.graph_c0;c21814.graph_c0;c21991.graph_c0;c22250.graph_c0;c24233.graph_c0;…	K02692+K02695+K02693+K02717+K02689+K02721+K08905+K02699+K08902+K02639+K02695+K02717+K02692+K02638+K08906+K14332+K02694+K02701+K02693+K02723+K08903+K02115+K02716+K02635+K02705+K02699+K02716+K02721+K02721+K03541+K02641+K02698+K02692+K02639+K02109+K02716+K02692+K02694+K02636+K02638+K02689+K08901+K02108+K02115+K02717+K02639+K02704+K02716+K08901+K14332+K02693+K02723+K08901+K02639+K02714+K02639+K02636+…
Photosynthesis - antenna proteins	ko00196	32	c12571.graph_c0;c13138.graph_c0;c136.graph_c0;c1543.graph_c0;c15754.graph_c0;c19036.graph_c0;c19599.graph_c0;c20002.graph_c0;c20058.graph_c0;c20197.graph_c0;c20838.graph_c0;c22303.graph_c0;c2255.graph_c0;c22646.graph_c0;c23852.graph_c0;c24610.graph_c0;c24903.graph_c0;c25138.graph_c0;c25963.graph_c0;c268.graph_c0;c28022.graph_c0;c29236.graph_c0;c30635.graph_c0;c30898.graph_c0;c33882.graph_c0;c3414…	K08910+K08907+K08909+K08913+K08908+K08913+K08917+K08915+K08916+K08909+K08917+K08908+K08912+K08914+K08912+K08908+K08913+K08916+K14172+K08909+K08912+K08907+K08915+K08912+K08913+K08909+K08911+K08907+K08916+K08910+K08914+K08917
Purine metabolism	ko00230	180	c10402.graph_c0;c10752.graph_c0;c11486.graph_c0;c11493.graph_c0;c11760.graph_c0;c12124.graph_c0;c12282.graph_c0;c12282.graph_c1;c12475.graph_c0;c13089.graph_c0;c13123.graph_c0;c13680.graph_c0;c13732.graph_c0;c13750.graph_c0;c13941.graph_c0;c14138.graph_c0;c14144.graph_c0;c14492.graph_c0;c15215.graph_c0;c16026.graph_c0;c16467.graph_c0;c16900.graph_c0;c17195.graph_c0;c17309.graph_c0;c17315.graph_c0…	K03010+K01427+K00759+K01835+K03009+K02324+K01939+K01939+K03019+K03010+K00940+K01756+K03020+K03006+K00365+K00873+K00365+K00939+K03046+K00939+K00962+K03017+K03006+K00860+K03043+K03006+K02321+K02328+K03027+K00873+K01923+K03016+K01488+K03043+K00856+K01923+K03040+K03006+K03006+K01923+K11808+K10807+K03046+K02999+K00942+K02684+K13811+K02685+K03043+K14721+K01519+K00940+K00873+K00759+K11808+K01945+K01510+…
Caffeine metabolism	ko00232	5	c14144.graph_c0;c32293.graph_c0;c51106.graph_c0;c51171.graph_c0;c8735.graph_c0;	K00365+K00106+K00106+K00106+K00365
Pyrimidine metabolism	ko00240	128	c10402.graph_c0;c11760.graph_c0;c12010.graph_c0;c12124.graph_c0;c12366.graph_c0;c12475.graph_c0;c12527.graph_c0;c13089.graph_c0;c13123.graph_c0;c13732.graph_c0;c13750.graph_c0;c13864.graph_c0;c14159.graph_c0;c15215.graph_c0;c16467.graph_c0;c16825.graph_c0;c16900.graph_c0;c17195.graph_c0;c17315.graph_c0;c17368.graph_c1;c17952.graph_c0;c17982.graph_c0;c18559.graph_c0;c19794.graph_c0;c20586.graph_c0…	K03010+K03009+K01464+K02324+K01489+K03019+K00857+K03010+K00940+K03020+K03006+K00761+K00876+K03046+K00962+K00876+K03017+K03006+K03043+K03006+K02321+K02328+K03027+K03016+K03043+K09903+K03040+K03006+K03006+K10807+K03046+K00384+K02999+K01937+K01937+K02684+K02685+K03043+K13998+K14721+K00254+K01519+K00940+K13800+K00876+K13998+K01510+K00876+K03005+K00940+K03006+K01937+K03787+K03046+K02324+K13800+K02325+…
Alanine, aspartate and glutamate metabolism	ko00250	69	c10136.graph_c0;c11784.graph_c0;c11984.graph_c0;c12282.graph_c0;c12282.graph_c1;c12957.graph_c0;c1365.graph_c0;c13680.graph_c0;c13841.graph_c0;c14554.graph_c0;c14562.graph_c0;c17149.graph_c0;c20283.graph_c0;c20693.graph_c0;c21794.graph_c0;c23802.graph_c0;c23846.graph_c0;c25454.graph_c0;c25708.graph_c0;c26051.graph_c0;c26064.graph_c0;c26187.graph_c0;c26383.graph_c0;c26962.graph_c0;c2716.graph_c0;c…	K00827+K01915+K00261+K01939+K01939+K00827+K00814+K01756+K01580+K00830+K00830+K00261+K01915+K00814+K00262+K00264+K00813+K00261+K01915+K14455+K00820+K00261+K00830+K00294+K00294+K13566+K00813+K00813+K14455+K00278+K00135+K00609+K01755+K00827+K01956+K00813+K01955+K01939+K00764+K01580+K01915+K01953+K00814+K00813+K01953+K01940+K01915+K01915+K00814+K00294+K00294+K01756+K00814+K00827+K00814+K00264+K00764+…
Glycine, serine and threonine metabolism	ko00260	54	c10136.graph_c0;c1227.graph_c0;c12957.graph_c0;c14554.graph_c0;c14562.graph_c0;c14577.graph_c0;c15168.graph_c0;c1553.graph_c0;c17672.graph_c0;c19928.graph_c0;c20946.graph_c0;c22249.graph_c0;c23907.graph_c0;c24019.graph_c0;c26090.graph_c0;c26383.graph_c0;c26785.graph_c0;c28017.graph_c0;c28592.graph_c0;c28878.graph_c0;c30315.graph_c0;c31175.graph_c0;c31175.graph_c1;c31474.graph_c0;c31510.graph_c0;c…	K00827+K00831+K00827+K00830+K00830+K01079+K00058+K14085+K00276+K12235+K00058+K00872+K00831+K00276+K06001+K00830+K14085+K00133+K00600+K01733+K00928+K00600+K00600+K00130+K00827+K00058+K12524+K00600+K00600+K00382+K01754+K00600+K00281+K01696+K00382+K00831+K01620+K01758+K00382+K14085+K00600+K00058+K00382+K14085+K00827+K14085+K00058+K00830+K00281+K00830+K00605+K00382+K00382+K00058
Cysteine and methionine metabolism	ko00270	96	c1021.graph_c0;c11323.graph_c0;c14761.graph_c0;c15765.graph_c0;c16643.graph_c0;c16643.graph_c1;c16765.graph_c0;c16804.graph_c0;c18963.graph_c0;c19021.graph_c0;c20303.graph_c0;c21198.graph_c0;c21336.graph_c0;c23136.graph_c0;c23846.graph_c0;c23959.graph_c0;c24055.graph_c0;c24108.graph_c0;c24488.graph_c0;c24494.graph_c0;c24767.graph_c0;c25356.graph_c0;c25565.graph_c0;c25738.graph_c0;c26051.graph_c0;…	K01762+K00797+K01739+K00789+K01738+K01738+K00797+K00558+K01738+K01738+K00789+K00815+K00549+K01251+K00813+K08963+K00815+K00547+K00640+K00789+K00558+K09880+K00640+K00815+K14455+K00016+K01251+K00813+K01611+K00813+K01738+K01251+K00133+K14455+K09880+K01738+K01738+K01611+K01761+K01760+K01011+K00928+K01251+K01251+K00797+K09880+K12524+K00558+K00813+K01611+K00549+K01762+K13034+K08967+K05933+K00789+K08967+…
Valine, leucine and isoleucine degradation	ko00280	74	c10168.graph_c0;c11300.graph_c0;c11740.graph_c0;c11925.graph_c0;c1215.graph_c0;c12212.graph_c0;c1553.graph_c0;c16104.graph_c0;c17563.graph_c0;c18036.graph_c0;c18036.graph_c1;c20525.graph_c0;c21171.graph_c0;c21731.graph_c0;c22422.graph_c0;c22582.graph_c0;c22627.graph_c0;c23818.graph_c0;c24389.graph_c0;c25267.graph_c0;c25294.graph_c0;c25687.graph_c1;c26092.graph_c0;c26785.graph_c0;c26993.graph_c0;c…	K00826+K00626+K05605+K00253+K00128+K00626+K14085+K00140+K05605+K00253+K00253+K01640+K07513+K00128+K00128+K00626+K01969+K00128+K00166+K00128+K07511+K00128+K00826+K14085+K07513+K00140+K00253+K00253+K00167+K01968+K00140+K05607+K05605+K00020+K00128+K00826+K00249+K00382+K00128+K00166+K00140+K00826+K01692+K00826+K00128+K00626+K09699+K01640+K01641+K00382+K00626+K07511+K07511+K00626+K00382+K14085+K00382+…
Valine, leucine and isoleucine biosynthesis	ko00290	29	c10168.graph_c0;c12531.graph_c0;c13555.graph_c0;c14118.graph_c0;c14299.graph_c0;c20623.graph_c0;c23412.graph_c0;c23562.graph_c0;c26092.graph_c0;c26378.graph_c1;c26464.graph_c0;c26749.graph_c0;c27177.graph_c0;c29410.graph_c0;c31602.graph_c0;c31837.graph_c0;c32393.graph_c0;c32588.graph_c0;c32947.graph_c0;c33037.graph_c0;c33238.graph_c0;c33285.graph_c0;c34134.graph_c0;c34217.graph_c0;c34613.graph_c0…	K00826+K00162+K01652+K01653+K01873+K00162+K01869+K01687+K00826+K01870+K00161+K00161+K00161+K01704+K01703+K00052+K01869+K01873+K01870+K00053+K00826+K01869+K01649+K01754+K00826+K00826+K01869+K01869+K01653
Lysine biosynthesis	ko00300	16	c13930.graph_c0;c13980.graph_c0;c1553.graph_c0;c22855.graph_c0;c26785.graph_c0;c28017.graph_c0;c30315.graph_c0;c30589.graph_c0;c31020.graph_c0;c32081.graph_c0;c32721.graph_c0;c34485.graph_c0;c34510.graph_c0;c46470.graph_c0;c5112.graph_c0;c5285.graph_c0;	K10206+K01778+K14085+K10206+K14085+K00133+K00928+K00145+K01586+K12524+K14157+K01714+K00930+K14085+K14085+K14085
Lysine degradation	ko00310	46	c11300.graph_c0;c1215.graph_c0;c12212.graph_c0;c13642.graph_c0;c14326.graph_c0;c1553.graph_c0;c18459.graph_c0;c21682.graph_c0;c21731.graph_c0;c22422.graph_c0;c22582.graph_c0;c23818.graph_c0;c25267.graph_c0;c25294.graph_c0;c25687.graph_c1;c26603.graph_c0;c26785.graph_c0;c30975.graph_c0;c32721.graph_c0;c32934.graph_c0;c3363.graph_c0;c3430.graph_c0;c34655.graph_c0;c34774.graph_c0;c34896.graph_c0;c35…	K00626+K00128+K00626+K00658+K00164+K14085+K00164+K00164+K00128+K00128+K00626+K00128+K00128+K07511+K00128+K00658+K14085+K00164+K14157+K00128+K00658+K00128+K01692+K00128+K00626+K00164+K00164+K00164+K00626+K07511+K07511+K00626+K14085+K00626+K00128+K14085+K00164+K00626+K00658+K00164+K14085+K01692+K07511+K00164+K00626+K00164
Arginine and proline metabolism	ko00330	100	c10752.graph_c0;c11323.graph_c0;c11784.graph_c0;c11984.graph_c0;c1215.graph_c0;c13894.graph_c0;c14108.graph_c0;c14180.graph_c0;c1553.graph_c0;c16765.graph_c0;c17149.graph_c0;c18174.graph_c0;c1979.graph_c0;c20283.graph_c0;c20396.graph_c0;c20706.graph_c0;c21230.graph_c0;c21619.graph_c0;c21731.graph_c0;c21794.graph_c0;c22422.graph_c0;c22739.graph_c0;c23818.graph_c0;c23846.graph_c0;c24015.graph_c0;c2…	K01427+K00797+K01915+K00261+K00128+K00472+K00472+K00472+K14085+K00797+K00261+K01581+K12657+K01915+K01583+K00472+K00818+K00933+K00128+K00262+K00128+K12657+K00128+K00813+K00472+K00128+K00261+K00128+K01915+K14455+K00261+K14085+K00318+K00294+K00294+K12657+K00933+K00813+K01611+K00813+K14455+K01611+K00620+K01755+K01581+K01476+K00145+K00797+K00813+K01581+K00933+K01611+K14682+K00128+K01915+K01438+K00128+…
Histidine metabolism	ko00340	25	c11619.graph_c0;c1215.graph_c0;c14890.graph_c0;c1553.graph_c0;c19078.graph_c0;c21731.graph_c0;c22422.graph_c0;c23818.graph_c0;c25267.graph_c0;c25687.graph_c1;c26314.graph_c0;c26785.graph_c0;c28647.graph_c0;c31123.graph_c0;c32114.graph_c0;c32685.graph_c0;c32934.graph_c0;c3430.graph_c0;c34774.graph_c0;c45553.graph_c0;c46470.graph_c0;c50990.graph_c0;c5112.graph_c0;c5285.graph_c0;c7945.graph_c0;	K11755+K00128+K00765+K14085+K00817+K00128+K00128+K00128+K00128+K00128+K01693+K14085+K00013+K01814+K00599+K01663+K00128+K00128+K00128+K01593+K14085+K00128+K14085+K14085+K01590
Tyrosine metabolism	ko00350	46	c10667.graph_c0;c12089.graph_c0;c13068.graph_c0;c14531.graph_c0;c14614.graph_c0;c17114.graph_c0;c17672.graph_c0;c19078.graph_c0;c21198.graph_c0;c21624.graph_c0;c23582.graph_c0;c23846.graph_c0;c24019.graph_c0;c24055.graph_c0;c2410.graph_c0;c24301.graph_c0;c24805.graph_c0;c25738.graph_c0;c26051.graph_c0;c27449.graph_c0;c27611.graph_c0;c27862.graph_c0;c27892.graph_c0;c27969.graph_c0;c28037.graph_c0;…	K00121+K00121+K00001+K01592+K00121+K00121+K00276+K00817+K00815+K00001+K00001+K00813+K00276+K00815+K00121+K00121+K00457+K00815+K14455+K00457+K00813+K00451+K00813+K01592+K14455+K00135+K00001+K01592+K00599+K00121+K00813+K01555+K00001+K00813+K00815+K00121+K00815+K01593+K00457+K01555+K00451+K00815+K00451+K00815+K01555+K00815
Phenylalanine metabolism	ko00360	71	c10031.graph_c0;c13538.graph_c0;c14314.graph_c0;c15201.graph_c0;c15717.graph_c0;c17672.graph_c0;c18098.graph_c0;c18262.graph_c0;c19078.graph_c0;c21198.graph_c0;c21468.graph_c0;c21767.graph_c0;c2225.graph_c0;c22581.graph_c0;c22680.graph_c0;c22680.graph_c1;c23846.graph_c0;c24019.graph_c0;c24055.graph_c0;c24805.graph_c0;c24962.graph_c0;c25738.graph_c0;c26051.graph_c0;c26174.graph_c0;c26335.graph_c0;…	K00430+K00487+K01904+K01904+K00430+K00276+K00430+K00430+K00817+K00815+K00500+K00588+K00430+K00430+K00500+K00500+K00813+K00276+K00815+K00457+K11188+K00815+K14455+K00487+K00430+K00588+K00457+K00813+K00813+K14455+K00430+K00430+K00430+K01904+K01904+K09754+K01904+K00813+K10775+K00813+K00430+K00588+K00815+K00500+K00430+K00430+K00430+K11188+K00815+K00430+K11188+K00430+K01593+K00457+K00430+K00430+K00430+…
Tryptophan metabolism	ko00380	65	c11080.graph_c0;c11300.graph_c0;c1215.graph_c0;c12212.graph_c0;c13343.graph_c0;c14326.graph_c0;c1545.graph_c0;c1553.graph_c0;c17330.graph_c0;c17565.graph_c0;c18459.graph_c0;c19160.graph_c0;c21312.graph_c0;c21589.graph_c0;c21682.graph_c0;c21731.graph_c0;c22422.graph_c0;c22582.graph_c0;c23818.graph_c0;c25267.graph_c0;c25294.graph_c0;c25687.graph_c1;c26785.graph_c0;c2739.graph_c0;c27919.graph_c0;c30…	K11816+K00626+K00128+K00626+K03781+K00164+K03781+K14085+K03781+K03781+K00164+K03781+K03781+K03781+K00164+K00128+K00128+K00626+K00128+K00128+K07511+K00128+K14085+K03781+K03781+K03781+K00164+K03781+K01867+K00128+K03781+K00128+K01692+K00128+K00626+K00164+K00164+K00164+K00626+K07511+K11816+K11816+K07511+K00626+K01593+K14085+K00626+K03781+K00128+K14085+K00164+K00626+K03781+K00164+K03781+K14085+K01692+…
Phenylalanine, tyrosine and tryptophan biosynthesis	ko00400	46	c14827.graph_c0;c19078.graph_c0;c21198.graph_c0;c21468.graph_c0;c22680.graph_c0;c22680.graph_c1;c23846.graph_c0;c23956.graph_c0;c24055.graph_c0;c24111.graph_c0;c24218.graph_c0;c24269.graph_c0;c25641.graph_c0;c25738.graph_c0;c26051.graph_c0;c26090.graph_c0;c27229.graph_c0;c27229.graph_c1;c27412.graph_c0;c27442.graph_c0;c27611.graph_c0;c27791.graph_c0;c27892.graph_c0;c28037.graph_c0;c28221.graph_c0…	K01609+K00817+K00815+K00500+K00500+K00500+K00813+K01735+K00815+K01657+K00891+K00891+K13832+K00815+K14455+K06001+K01626+K01626+K01850+K01850+K00813+K13832+K00813+K14455+K00800+K01817+K01736+K00766+K13832+K00813+K01626+K01626+K01626+K00813+K01696+K00815+K00500+K01657+K00815+K01657+K00815+K00815+K01626+K01658+K01657+K00815
beta-Alanine metabolism	ko00410	40	c11323.graph_c0;c11740.graph_c0;c12010.graph_c0;c1215.graph_c0;c13841.graph_c0;c1553.graph_c0;c16765.graph_c0;c17563.graph_c0;c17672.graph_c0;c18523.graph_c0;c21731.graph_c0;c22422.graph_c0;c23818.graph_c0;c24019.graph_c0;c24316.graph_c0;c25267.graph_c0;c25294.graph_c0;c25687.graph_c1;c26785.graph_c0;c30544.graph_c0;c31176.graph_c0;c32562.graph_c0;c32934.graph_c0;c33518.graph_c0;c33799.graph_c0;c…	K00797+K05605+K01464+K00128+K01580+K14085+K00797+K05605+K00276+K01918+K00128+K00128+K00128+K00276+K01918+K00128+K07511+K00128+K14085+K01578+K00797+K05605+K00128+K00249+K01580+K00128+K01692+K00128+K01431+K00797+K07511+K07511+K14085+K00128+K14085+K14085+K05605+K01692+K07511+K00207
Taurine and hypotaurine metabolism	ko00430	11	c13841.graph_c0;c15467.graph_c0;c16615.graph_c0;c19573.graph_c0;c27877.graph_c0;c30819.graph_c0;c31034.graph_c0;c33799.graph_c0;c35423.graph_c0;c7389.graph_c0;c9254.graph_c0;	K01580+K00681+K00681+K10712+K00681+K00681+K10712+K01580+K10712+K10712+K00681
Selenocompound metabolism	ko00450	17	c14761.graph_c0;c16180.graph_c0;c21336.graph_c0;c22607.graph_c0;c23834.graph_c0;c29381.graph_c0;c29488.graph_c0;c30349.graph_c0;c30580.graph_c0;c31588.graph_c0;c32726.graph_c0;c34812.graph_c0;c35073.graph_c0;c41633.graph_c0;c55578.graph_c0;c55799.graph_c0;c9246.graph_c0;	K01739+K01874+K00549+K00384+K13811+K01761+K01760+K01874+K00384+K13811+K00549+K00549+K00549+K01758+K13811+K00384+K11717
Cyanoamino acid metabolism	ko00460	22	c15467.graph_c0;c16615.graph_c0;c18680.graph_c1;c23119.graph_c0;c27689.graph_c0;c27877.graph_c0;c28592.graph_c0;c30819.graph_c0;c31175.graph_c0;c31175.graph_c1;c31741.graph_c0;c32314.graph_c0;c33007.graph_c0;c33842.graph_c0;c34024.graph_c0;c34281.graph_c0;c37275.graph_c0;c42430.graph_c0;c45947.graph_c0;c46718.graph_c0;c8808.graph_c0;c9254.graph_c0;	K00681+K00681+K05350+K01188+K05349+K00681+K00600+K00681+K00600+K00600+K08249+K00600+K01188+K13034+K00600+K00600+K13035+K05350+K05350+K00600+K13035+K00681
Glutathione metabolism	ko00480	98	c11323.graph_c0;c11360.graph_c0;c13023.graph_c0;c13465.graph_c0;c13549.graph_c0;c13749.graph_c0;c13749.graph_c1;c13749.graph_c2;c14642.graph_c0;c15094.graph_c0;c15467.graph_c0;c16146.graph_c0;c16615.graph_c0;c16765.graph_c0;c17685.graph_c0;c18174.graph_c0;c19471.graph_c0;c19631.graph_c0;c20834.graph_c0;c21344.graph_c0;c21667.graph_c0;c22297.graph_c0;c22502.graph_c0;c22619.graph_c0;c22868.graph_c0…	K00797+K00434+K00434+K00799+K00799+K00031+K00031+K00031+K00033+K00799+K00681+K00031+K00681+K00797+K00799+K01581+K00799+K00434+K00799+K00434+K01469+K10807+K00031+K01255+K00799+K00434+K00799+K01256+K01255+K00033+K00432+K00033+K00799+K01255+K00031+K00681+K10807+K00434+K00432+K01919+K00799+K01920+K10808+K01581+K00681+K00799+K00797+K00799+K00036+K10808+K00036+K00036+K00383+K01581+K00799+K00036+K10807+…
Starch and sucrose metabolism	ko00500	149	c10060.graph_c0;c1037.graph_c0;c10445.graph_c0;c10785.graph_c0;c1136.graph_c0;c11493.graph_c0;c1226.graph_c0;c12367.graph_c0;c12818.graph_c0;c12928.graph_c0;c13181.graph_c0;c13336.graph_c0;c13674.graph_c0;c14457.graph_c0;c14650.graph_c0;c15359.graph_c0;c15438.graph_c0;c15489.graph_c0;c17084.graph_c0;c17084.graph_c1;c1772.graph_c0;c18221.graph_c0;c18680.graph_c1;c19207.graph_c0;c19497.graph_c0;c19…	K13648+K01187+K00697+K13648+K00696+K01835+K01193+K00012+K13648+K13648+K00705+K00975+K00844+K01187+K13648+K01187+K00963+K00700+K01187+K01187+K00012+K00697+K05350+K00844+K00697+K00703+K00975+K01051+K13648+K13648+K01087+K00847+K13648+K01188+K00696+K00695+K00695+K08679+K08679+K01051+K00688+K00770+K00696+K01051+K00847+K00703+K00847+K13648+K00847+K05349+K00688+K00703+K01087+K01051+K08679+K01187+K01051+…
N-Glycan biosynthesis	ko00510	46	c12580.graph_c0;c13914.graph_c0;c18054.graph_c0;c19080.graph_c0;c21546.graph_c0;c21721.graph_c0;c23713.graph_c0;c24148.graph_c0;c24210.graph_c0;c24280.graph_c0;c24360.graph_c0;c24466.graph_c0;c24527.graph_c0;c25982.graph_c0;c26201.graph_c0;c26372.graph_c2;c27458.graph_c0;c27912.graph_c0;c28178.graph_c0;c28257.graph_c0;c28510.graph_c0;c29732.graph_c0;c29917.graph_c0;c30608.graph_c0;c30826.graph_c0…	K00737+K12666+K00721+K03846+K01230+K12670+K07252+K03848+K06316+K03843+K01230+K07441+K00736+K03849+K03844+K00737+K03850+K03845+K12668+K00726+K07151+K12666+K00737+K07432+K00729+K03847+K07151+K01231+K01001+K00902+K03842+K05546+K01228+K07432+K12670+K12670+K00721+K12670+K12666+K12667+K12670+K12666+K12670+K12669+K09659+K09658
Other glycan degradation	ko00511	15	c11246.graph_c0;c16648.graph_c0;c28336.graph_c0;c28648.graph_c0;c28648.graph_c1;c28745.graph_c0;c28971.graph_c0;c32564.graph_c0;c33206.graph_c0;c35682.graph_c0;c48295.graph_c0;c51480.graph_c0;c52632.graph_c0;c8603.graph_c0;c8877.graph_c0;	K12311+K01444+K12373+K12311+K12311+K12373+K12309+K01227+K12373+K01191+K01191+K01191+K01191+K01191+K01190
Other types of O-glycan biosynthesis	ko00514	2	c23547.graph_c0;c31051.graph_c0;	K03691+K09667
Amino sugar and nucleotide sugar metabolism	ko00520	102	c10060.graph_c0;c10477.graph_c0;c10785.graph_c0;c11493.graph_c0;c12367.graph_c0;c12581.graph_c0;c12735.graph_c0;c12787.graph_c0;c12818.graph_c0;c12928.graph_c0;c13336.graph_c0;c13674.graph_c0;c13787.graph_c0;c14650.graph_c0;c14892.graph_c0;c15135.graph_c0;c15246.graph_c0;c15438.graph_c0;c1772.graph_c0;c19207.graph_c0;c19509.graph_c0;c19525.graph_c0;c19921.graph_c0;c20125.graph_c0;c20448.graph_c0;…	K13648+K05305+K13648+K01835+K00012+K00326+K12450+K00621+K13648+K13648+K00975+K00844+K00971+K13648+K10046+K00971+K12451+K00963+K00012+K00844+K01784+K12450+K00975+K01836+K13648+K13648+K01183+K01183+K00847+K13648+K12450+K01840+K00326+K12449+K08679+K08679+K00770+K01183+K01809+K00847+K00820+K00971+K00847+K00965+K13648+K00847+K01183+K01183+K12373+K12373+K00972+K12448+K08679+K00849+K02377+K01835+K00326+…
Glycosaminoglycan degradation	ko00531	9	c10747.graph_c0;c14290.graph_c0;c16428.graph_c0;c28336.graph_c0;c28745.graph_c0;c28971.graph_c0;c32832.graph_c0;c33206.graph_c0;c9266.graph_c0;	K07964+K07964+K01205+K12373+K12373+K12309+K01205+K12373+K10532
Glycerolipid metabolism	ko00561	46	c1215.graph_c0;c13193.graph_c0;c1553.graph_c0;c15842.graph_c0;c16614.graph_c0;c18653.graph_c0;c19557.graph_c0;c19811.graph_c0;c21731.graph_c0;c22422.graph_c0;c22444.graph_c0;c22689.graph_c0;c23085.graph_c0;c23818.graph_c0;c24428.graph_c0;c25267.graph_c0;c25687.graph_c1;c25869.graph_c0;c26097.graph_c0;c26475.graph_c0;c26656.graph_c0;c26785.graph_c0;c27399.graph_c0;c27463.graph_c0;c28351.graph_c0;c…	K00128+K13508+K14085+K03715+K00630+K07407+K13508+K13523+K00128+K00128+K13513+K13506+K06119+K00128+K11155+K00128+K00128+K07407+K14674+K13523+K07407+K14085+K00901+K00864+K03715+K09480+K07407+K00655+K13508+K06118+K09480+K00901+K00679+K00128+K00679+K13513+K00864+K00128+K13523+K00128+K14085+K00128+K14085+K13508+K14085+K07407
Inositol phosphate metabolism	ko00562	65	c10806.graph_c0;c11405.graph_c0;c11993.graph_c0;c12399.graph_c0;c12508.graph_c0;c12801.graph_c0;c1299.graph_c0;c15608.graph_c0;c15924.graph_c0;c16104.graph_c0;c18508.graph_c0;c18748.graph_c0;c19313.graph_c0;c20267.graph_c1;c20323.graph_c0;c20580.graph_c0;c20750.graph_c0;c21305.graph_c0;c22663.graph_c0;c23387.graph_c0;c23445.graph_c0;c24402.graph_c0;c27004.graph_c0;c27309.graph_c0;c27404.graph_c0;…	K01114+K01114+K01107+K00889+K01092+K01858+K01110+K05857+K00888+K00140+K00889+K10047+K01110+K01110+K00913+K00888+K00913+K00469+K01858+K01858+K00999+K00889+K01803+K00140+K01858+K00469+K05857+K01803+K01858+K00140+K01858+K00999+K01114+K05857+K00999+K00889+K00888+K00921+K01114+K01803+K00140+K01114+K05857+K05857+K05857+K00999+K05857+K00469+K01110+K01110+K00469+K05857+K05857+K01858+K01803+K01110+K05857+…
Glycosylphosphatidylinositol(GPI)-anchor biosynthesis	ko00563	12	c12191.graph_c0;c13034.graph_c0;c15294.graph_c0;c21543.graph_c0;c22360.graph_c0;c28534.graph_c0;c31250.graph_c0;c31694.graph_c0;c31825.graph_c0;c32235.graph_c0;c33630.graph_c0;c9153.graph_c0;	K05292+K05289+K05293+K05284+K05283+K03858+K05285+K05310+K03434+K07542+K03857+K09658
Glycerophospholipid metabolism	ko00564	56	c10806.graph_c0;c11285.graph_c0;c11405.graph_c0;c12394.graph_c0;c13193.graph_c0;c16384.graph_c0;c16614.graph_c0;c18469.graph_c0;c19557.graph_c0;c19811.graph_c0;c21065.graph_c0;c22444.graph_c0;c22689.graph_c0;c23445.graph_c0;c23699.graph_c0;c23750.graph_c0;c24015.graph_c1;c24207.graph_c0;c26097.graph_c0;c26475.graph_c0;c26776.graph_c0;c27399.graph_c0;c27758.graph_c0;c27832.graph_c0;c28194.graph_c0…	K01114+K06130+K01114+K00995+K13508+K08744+K00630+K01115+K13508+K13523+K00006+K13513+K13506+K00999+K13511+K00968+K01115+K13511+K14674+K13523+K00968+K00901+K01126+K00894+K00993+K00111+K01115+K01613+K00999+K13510+K01613+K00655+K13508+K01114+K00999+K00901+K00967+K01115+K13513+K01114+K01114+K13523+K08730+K01115+K06129+K00999+K00968+K01049+K13508+K00993+K00967+K06130+K00981+K01047+K01114+K13510
Ether lipid metabolism	ko00565	17	c10806.graph_c0;c11405.graph_c0;c18469.graph_c0;c24015.graph_c1;c26097.graph_c0;c28194.graph_c0;c29194.graph_c0;c30244.graph_c0;c31521.graph_c0;c33289.graph_c0;c33918.graph_c0;c34497.graph_c0;c35652.graph_c0;c56868.graph_c0;c7873.graph_c0;c8005.graph_c0;c8165.graph_c0;	K01114+K01114+K01115+K01115+K14674+K00993+K01115+K13510+K01114+K01115+K01114+K01114+K01115+K00993+K01047+K01114+K13510
Arachidonic acid metabolism	ko00590	23	c15467.graph_c0;c16615.graph_c0;c18460.graph_c0;c23925.graph_c0;c26097.graph_c0;c27877.graph_c0;c28373.graph_c0;c28444.graph_c0;c30819.graph_c0;c348.graph_c0;c35393.graph_c0;c41944.graph_c0;c44087.graph_c0;c50465.graph_c0;c50966.graph_c0;c51690.graph_c0;c53772.graph_c0;c54736.graph_c0;c691.graph_c0;c7485.graph_c0;c7598.graph_c0;c7873.graph_c0;c9254.graph_c0;	K00681+K00681+K05309+K00432+K14674+K00681+K00432+K01254+K00681+K00432+K00432+K00432+K00432+K00432+K00432+K00432+K00432+K00432+K00432+K00432+K00432+K01047+K00681
alpha-Linolenic acid metabolism	ko00592	13	c10859.graph_c0;c15202.graph_c0;c26097.graph_c0;c26590.graph_c0;c29887.graph_c1;c30661.graph_c0;c31625.graph_c0;c32073.graph_c0;c34130.graph_c0;c37965.graph_c0;c497.graph_c0;c7873.graph_c0;c9139.graph_c0;	K10527+K10526+K14674+K00232+K00232+K10527+K00232+K00232+K01723+K00232+K00232+K01047+K00232
Sphingolipid metabolism	ko00600	21	c18653.graph_c0;c19980.graph_c0;c22559.graph_c0;c23568.graph_c0;c24806.graph_c0;c25869.graph_c0;c26286.graph_c0;c26656.graph_c0;c28789.graph_c0;c28931.graph_c0;c28971.graph_c0;c29572.graph_c0;c32495.graph_c0;c33059.graph_c0;c35175.graph_c0;c35418.graph_c0;c43043.graph_c0;c6642.graph_c0;c6994.graph_c0;c7173.graph_c0;c8877.graph_c0;	K07407+K04713+K04715+K00654+K04711+K07407+K01634+K07407+K04708+K07407+K12309+K12349+K00654+K12349+K04718+K04712+K00654+K07407+K04708+K12349+K01190
Glycosphingolipid biosynthesis - globo series	ko00603	11	c18653.graph_c0;c19294.graph_c0;c24327.graph_c0;c25869.graph_c0;c26656.graph_c0;c28336.graph_c0;c28745.graph_c0;c28931.graph_c0;c33206.graph_c0;c36184.graph_c0;c6642.graph_c0;	K07407+K01988+K01988+K07407+K07407+K12373+K12373+K07407+K12373+K01988+K07407
Glycosphingolipid biosynthesis - ganglio series	ko00604	4	c28336.graph_c0;c28745.graph_c0;c28971.graph_c0;c33206.graph_c0;	K12373+K12373+K12309+K12373
Pyruvate metabolism	ko00620	108	c11085.graph_c0;c11300.graph_c0;c1215.graph_c0;c12212.graph_c0;c12531.graph_c0;c13975.graph_c0;c14138.graph_c0;c14980.graph_c0;c15383.graph_c0;c1553.graph_c0;c1628.graph_c0;c16735.graph_c0;c16966.graph_c0;c1786.graph_c0;c18977.graph_c0;c19043.graph_c0;c19053.graph_c0;c20601.graph_c0;c20623.graph_c0;c21731.graph_c0;c21813.graph_c0;c22146.graph_c0;c22422.graph_c0;c22582.graph_c0;c22724.graph_c0;c23…	K01759+K00626+K00128+K00626+K00162+K00028+K00873+K00026+K00026+K14085+K00029+K01759+K00026+K00026+K00873+K01595+K01610+K01610+K00162+K00128+K00627+K01069+K00128+K00626+K01512+K00029+K00029+K00028+K00128+K00128+K00128+K00873+K00026+K01961+K00016+K00161+K00161+K14085+K00873+K00873+K00873+K00161+K00102+K02160+K00873+K02160+K00873+K01759+K01962+K01759+K00029+K00128+K11262+K00873+K01595+K00382+K00025+…
Glyoxylate and dicarboxylate metabolism	ko00630	58	c11300.graph_c0;c1132.graph_c0;c11774.graph_c0;c12212.graph_c0;c12719.graph_c0;c13600.graph_c0;c14669.graph_c0;c14980.graph_c0;c15383.graph_c0;c15486.graph_c0;c16966.graph_c0;c16987.graph_c0;c1786.graph_c0;c19745.graph_c0;c20751.graph_c0;c22553.graph_c1;c22582.graph_c0;c22597.graph_c0;c23857.graph_c0;c25885.graph_c0;c28598.graph_c0;c28765.graph_c0;c28811.graph_c0;c29259.graph_c0;c29931.graph_c0;c…	K00626+K01602+K01681+K00626+K01647+K01602+K01647+K00026+K00026+K01647+K00026+K01647+K00026+K01681+K01602+K01681+K00626+K01681+K00122+K00026+K01681+K01681+K01681+K01681+K11517+K01681+K01433+K01455+K01602+K11517+K01601+K00025+K01602+K00626+K00626+K01681+K00026+K00626+K01647+K01647+K00025+K00025+K00025+K01681+K00025+K00626+K00026+K00626+K01647+K00026+K00026+K01681+K00626+K00025+K00026+K01681+K11517+…
Propanoate metabolism	ko00640	59	c11300.graph_c0;c11740.graph_c0;c1215.graph_c0;c12212.graph_c0;c1553.graph_c0;c16104.graph_c0;c17563.graph_c0;c17581.graph_c0;c21731.graph_c0;c22422.graph_c0;c22582.graph_c0;c23818.graph_c0;c24230.graph_c0;c25267.graph_c0;c25294.graph_c0;c25687.graph_c1;c26014.graph_c0;c26422.graph_c0;c26785.graph_c0;c27299.graph_c0;c27309.graph_c0;c28492.graph_c0;c29039.graph_c0;c29849.graph_c0;c30544.graph_c0;c…	K00626+K05605+K00128+K00626+K14085+K00140+K05605+K01899+K00128+K00128+K00626+K00128+K01899+K00128+K07511+K00128+K01961+K00016+K14085+K02160+K00140+K02160+K00140+K01962+K01578+K05605+K00128+K00249+K11262+K00128+K00140+K01692+K00128+K00626+K00626+K07511+K07511+K01899+K00626+K01899+K14085+K00626+K00128+K14085+K00626+K01900+K14085+K01900+K01900+K05605+K01692+K01899+K01900+K11262+K07511+K01899+K00626+…
Butanoate metabolism	ko00650	32	c11300.graph_c0;c12212.graph_c0;c12531.graph_c0;c13555.graph_c0;c13841.graph_c0;c14118.graph_c0;c20525.graph_c0;c20623.graph_c0;c22582.graph_c0;c24730.graph_c0;c25294.graph_c0;c26081.graph_c0;c26464.graph_c0;c26749.graph_c0;c27177.graph_c0;c29491.graph_c0;c33799.graph_c0;c34655.graph_c0;c34896.graph_c0;c34938.graph_c0;c35273.graph_c0;c38494.graph_c0;c3966.graph_c0;c43450.graph_c0;c44484.graph_c0;…	K00626+K00626+K00162+K01652+K01580+K01653+K01640+K00162+K00626+K00074+K07511+K00074+K00161+K00161+K00161+K00135+K01580+K01692+K00626+K01640+K01641+K00626+K07511+K07511+K00626+K00626+K00626+K01692+K00074+K07511+K00626+K01653
C5-Branched dibasic acid metabolism	ko00660	5	c13555.graph_c0;c14118.graph_c0;c29410.graph_c0;c31602.graph_c0;c7892.graph_c0;	K01652+K01653+K01704+K01703+K01653
One carbon pool by folate	ko00670	23	c22128.graph_c0;c24022.graph_c0;c24187.graph_c0;c26029.graph_c0;c26145.graph_c0;c27540.graph_c0;c28592.graph_c0;c29300.graph_c1;c30033.graph_c0;c31175.graph_c0;c31175.graph_c1;c31398.graph_c0;c31687.graph_c0;c32314.graph_c0;c34024.graph_c0;c34281.graph_c0;c46718.graph_c0;c47869.graph_c0;c50330.graph_c0;c55034.graph_c0;c56430.graph_c0;c7538.graph_c0;c9697.graph_c0;	K00297+K01934+K13998+K01934+K13998+K01934+K00600+K00604+K00602+K00600+K00600+K01433+K01934+K00600+K00600+K00600+K00600+K01934+K00602+K01934+K00602+K00605+K00601
Carbon fixation in photosynthetic organisms	ko00710	125	c10726.graph_c0;c1132.graph_c0;c13600.graph_c0;c1365.graph_c0;c13975.graph_c0;c14138.graph_c0;c14535.graph_c0;c14980.graph_c0;c15383.graph_c0;c1628.graph_c0;c16966.graph_c0;c1786.graph_c0;c18977.graph_c0;c19043.graph_c0;c19053.graph_c0;c19063.graph_c0;c20601.graph_c0;c20693.graph_c0;c20751.graph_c0;c20981.graph_c0;c22253.graph_c0;c22372.graph_c0;c23566.graph_c0;c23566.graph_c1;c23569.graph_c0;c23…	K00855+K01602+K01602+K00814+K00028+K00873+K01783+K00026+K00026+K00029+K00026+K00026+K00873+K01595+K01610+K01623+K01610+K00814+K01602+K03841+K01100+K01807+K00029+K00029+K01783+K00028+K00813+K00873+K05298+K00026+K00873+K00873+K00873+K01803+K00813+K00813+K01803+K00873+K00615+K00927+K00873+K03841+K01623+K00927+K01623+K00029+K01623+K00813+K01602+K01623+K01601+K00873+K01807+K01595+K00025+K01602+K01803+…
Thiamine metabolism	ko00730	6	c22138.graph_c0;c23844.graph_c0;c24249.graph_c0;c26254.graph_c0;c29542.graph_c0;c9246.graph_c0;	K00949+K03147+K14153+K00878+K04487+K11717
Riboflavin metabolism	ko00740	8	c11065.graph_c0;c19097.graph_c0;c19690.graph_c0;c21391.graph_c0;c23598.graph_c0;c24336.graph_c0;c34947.graph_c0;c49585.graph_c0;	K00793+K11752+K00794+K14652+K14652+K00861+K14652+K00861
Vitamin B6 metabolism	ko00750	12	c1227.graph_c0;c22375.graph_c0;c23907.graph_c0;c24005.graph_c0;c26204.graph_c0;c27831.graph_c1;c27831.graph_c2;c28810.graph_c0;c28878.graph_c0;c29671.graph_c0;c38844.graph_c0;c8697.graph_c0;	K00831+K00868+K00831+K08681+K06215+K06215+K06215+K06215+K01733+K13248+K00831+K13248
Nicotinate and nicotinamide metabolism	ko00760	11	c17203.graph_c0;c23588.graph_c0;c26642.graph_c0;c28106.graph_c0;c28908.graph_c0;c31509.graph_c0;c32809.graph_c0;c33462.graph_c0;c35124.graph_c0;c7197.graph_c0;c8796.graph_c0;	K06210+K00763+K03787+K00278+K00858+K03787+K03517+K01950+K03787+K00767+K03426
Pantothenate and CoA biosynthesis	ko00770	20	c10168.graph_c0;c12010.graph_c0;c13555.graph_c0;c14118.graph_c0;c18523.graph_c0;c22316.graph_c0;c23562.graph_c0;c24316.graph_c0;c25405.graph_c0;c26092.graph_c0;c27870.graph_c0;c30084.graph_c0;c30997.graph_c0;c33037.graph_c0;c33238.graph_c0;c34613.graph_c0;c34709.graph_c0;c34981.graph_c0;c7892.graph_c0;c8086.graph_c0;	K00826+K01464+K01652+K01653+K01918+K00859+K01687+K01918+K00606+K00826+K01922+K09680+K01598+K00053+K00826+K00826+K00826+K01431+K01653+K00207
Biotin metabolism	ko00780	4	c20718.graph_c0;c32419.graph_c0;c34983.graph_c0;c37950.graph_c0;	K00652+K00833+K01942+K01012
Lipoic acid metabolism	ko00785	8	c16892.graph_c0;c22713.graph_c0;c29124.graph_c0;c32865.graph_c0;c33735.graph_c0;c35043.graph_c0;c48083.graph_c0;c54536.graph_c0;	K03801+K03644+K03800+K03644+K03801+K03644+K03800+K03800
Folate biosynthesis	ko00790	18	c12921.graph_c0;c15901.graph_c0;c16195.graph_c0;c18726.graph_c0;c18915.graph_c0;c19369.graph_c1;c24183.graph_c0;c24187.graph_c0;c24215.graph_c0;c26145.graph_c0;c27368.graph_c0;c29806.graph_c0;c30120.graph_c0;c30730.graph_c0;c31098.graph_c0;c33232.graph_c0;c40334.graph_c0;c6838.graph_c0;	K01495+K13941+K01307+K01307+K01495+K01307+K13950+K13998+K01307+K13998+K01307+K01307+K01113+K01307+K01930+K01930+K01495+K01633
Porphyrin and chlorophyll metabolism	ko00860	47	c10655.graph_c0;c11920.graph_c0;c14971.graph_c0;c17168.graph_c0;c1827.graph_c0;c21052.graph_c0;c21284.graph_c0;c24188.graph_c0;c24357.graph_c0;c25546.graph_c0;c26449.graph_c0;c26832.graph_c0;c26832.graph_c1;c27016.graph_c0;c28525.graph_c0;c28694.graph_c0;c29060.graph_c0;c30308.graph_c0;c30935.graph_c0;c31200.graph_c0;c31358.graph_c0;c31570.graph_c0;c31826.graph_c0;c32634.graph_c0;c32885.graph_c0;…	K00522+K00231+K04035+K01749+K04035+K00510+K00522+K02259+K04040+K03428+K01719+K00522+K00522+K10960+K00522+K01885+K00228+K01599+K10960+K01772+K08101+K00522+K13606+K01772+K13071+K03403+K01885+K00218+K02495+K03404+K00231+K00522+K02492+K03405+K02257+K13600+K00522+K00522+K00522+K00522+K00522+K03403+K13545+K00522+K01599+K01845+K01698
Terpenoid backbone biosynthesis	ko00900	52	c11300.graph_c0;c11899.graph_c0;c12047.graph_c0;c12212.graph_c0;c12357.graph_c1;c16153.graph_c0;c16419.graph_c0;c18911.graph_c0;c19807.graph_c0;c20100.graph_c0;c20442.graph_c0;c20885.graph_c0;c22538.graph_c0;c22582.graph_c0;c23677.graph_c1;c23839.graph_c0;c23985.graph_c0;c24492.graph_c0;c25554.graph_c0;c27016.graph_c0;c27516.graph_c0;c27517.graph_c0;c27573.graph_c0;c27721.graph_c0;c28453.graph_c0…	K00626+K00919+K00869+K00626+K00021+K14066+K14066+K01770+K05356+K01823+K13789+K11778+K01597+K00626+K11778+K03527+K00787+K14066+K01662+K10960+K03526+K00099+K00991+K11778+K00021+K01662+K10960+K13789+K13789+K00938+K00626+K01641+K01662+K00099+K13789+K00099+K00626+K00099+K13789+K00626+K00099+K11778+K00626+K00099+K00626+K13789+K13789+K13789+K00099+K00626+K11778+K00099
Limonene and pinene degradation	ko00903	13	c1215.graph_c0;c21731.graph_c0;c22422.graph_c0;c23818.graph_c0;c25267.graph_c0;c25687.graph_c1;c32934.graph_c0;c3430.graph_c0;c34655.graph_c0;c34774.graph_c0;c50990.graph_c0;c54512.graph_c0;c7832.graph_c0;	K00128+K00128+K00128+K00128+K00128+K00128+K00128+K00128+K01692+K00128+K00128+K01692+K00120
Diterpenoid biosynthesis	ko00904	10	c17511.graph_c0;c30831.graph_c0;c31199.graph_c0;c32654.graph_c0;c33580.graph_c0;c34717.graph_c0;c45772.graph_c0;c47693.graph_c0;c50726.graph_c0;c8546.graph_c0;	K04123+K04120+K04123+K04122+K04121+K04123+K04120+K04120+K04120+K04125
Brassinosteroid biosynthesis	ko00905	6	c1917.graph_c0;c19595.graph_c0;c20029.graph_c0;c26655.graph_c0;c30520.graph_c0;c51356.graph_c0;	K12639+K12637+K09587+K09591+K09588+K12639
Carotenoid biosynthesis	ko00906	28	c11407.graph_c0;c11862.graph_c0;c11942.graph_c0;c12905.graph_c0;c13097.graph_c0;c16872.graph_c0;c17328.graph_c0;c17328.graph_c1;c20275.graph_c0;c20462.graph_c0;c20564.graph_c0;c27956.graph_c0;c27977.graph_c0;c28941.graph_c0;c29745.graph_c0;c30321.graph_c0;c30578.graph_c0;c31412.graph_c0;c31914.graph_c0;c32681.graph_c0;c33740.graph_c0;c33755.graph_c0;c35136.graph_c0;c35953.graph_c0;c40639.graph_c0…	K02291+K09842+K09840+K02294+K09837+K14606+K09840+K09840+K09843+K09839+K09840+K09843+K02291+K09835+K06444+K09841+K06443+K00514+K09840+K09838+K09842+K00514+K14593+K09843+K14606+K14606+K09843+K02293
Zeatin biosynthesis	ko00908	14	c16819.graph_c0;c18138.graph_c0;c21000.graph_c0;c25266.graph_c0;c28643.graph_c0;c29147.graph_c0;c30617.graph_c0;c31838.graph_c0;c32161.graph_c0;c39649.graph_c0;c45092.graph_c0;c53530.graph_c0;c57072.graph_c0;c57120.graph_c0;	K00791+K00279+K13495+K00279+K00279+K00279+K00791+K00791+K10717+K00279+K00279+K00279+K10760+K10760
Nitrogen metabolism	ko00910	44	c11596.graph_c0;c11784.graph_c0;c11984.graph_c0;c17149.graph_c0;c20283.graph_c0;c21794.graph_c0;c23391.graph_c0;c23802.graph_c0;c25454.graph_c0;c25708.graph_c0;c26187.graph_c0;c26616.graph_c0;c28385.graph_c0;c28470.graph_c0;c29488.graph_c0;c30880.graph_c0;c31375.graph_c0;c31857.graph_c0;c32490.graph_c0;c33889.graph_c0;c33955.graph_c0;c33993.graph_c0;c34546.graph_c0;c40873.graph_c0;c41633.graph_c0…	K00284+K01915+K00261+K00261+K01915+K00262+K01673+K00264+K00261+K01915+K00261+K00366+K01674+K01673+K01760+K01673+K01673+K01455+K10775+K01915+K01953+K01725+K01953+K01915+K01758+K00284+K01915+K01674+K00264+K01674+K00261+K01915+K00264+K00284+K01953+K00261+K00261+K01673+K00261+K01673+K00605+K10775+K00264+K00284
Sulfur metabolism	ko00920	26	c11993.graph_c0;c14761.graph_c0;c16643.graph_c0;c16643.graph_c1;c17309.graph_c0;c17717.graph_c0;c18963.graph_c0;c19021.graph_c0;c21641.graph_c0;c23834.graph_c0;c24488.graph_c0;c25565.graph_c0;c26841.graph_c0;c27945.graph_c0;c28595.graph_c0;c28981.graph_c0;c29488.graph_c0;c29847.graph_c0;c31588.graph_c0;c33842.graph_c0;c34278.graph_c0;c36154.graph_c0;c40173.graph_c0;c43333.graph_c0;c55578.graph_c0…	K01107+K01739+K01738+K01738+K00860+K01082+K01738+K01738+K01082+K13811+K00640+K00640+K00392+K01738+K01738+K01738+K01760+K00860+K13811+K13034+K00387+K01738+K01738+K01738+K13811+K01082
Phenylpropanoid biosynthesis	ko00940	65	c10031.graph_c0;c13538.graph_c0;c14073.graph_c0;c14314.graph_c0;c15201.graph_c0;c15717.graph_c0;c16503.graph_c0;c18098.graph_c0;c18262.graph_c0;c18514.graph_c0;c18680.graph_c1;c21767.graph_c0;c21898.graph_c0;c22023.graph_c0;c22139.graph_c0;c2225.graph_c0;c22581.graph_c0;c23119.graph_c0;c24475.graph_c0;c24962.graph_c0;c26174.graph_c0;c26335.graph_c0;c26883.graph_c0;c27180.graph_c0;c27689.graph_c0;…	K00430+K00487+K13065+K01904+K01904+K00430+K12355+K00430+K00430+K12356+K05350+K00588+K09755+K00083+K09753+K00430+K00430+K01188+K12355+K11188+K00487+K00430+K00083+K00588+K05349+K00430+K00430+K00430+K01904+K01904+K09754+K12355+K01904+K13065+K10775+K01188+K00083+K00430+K00588+K12356+K00430+K00430+K00430+K13065+K11188+K05350+K00430+K11188+K00430+K05350+K00430+K13065+K00430+K00430+K00430+K00430+K01904+…
Flavonoid biosynthesis	ko00941	18	c13197.graph_c0;c13538.graph_c0;c14073.graph_c0;c14388.graph_c0;c21767.graph_c0;c24399.graph_c0;c24535.graph_c0;c26174.graph_c0;c27180.graph_c0;c29091.graph_c0;c31014.graph_c0;c31492.graph_c0;c34823.graph_c0;c36327.graph_c0;c36367.graph_c0;c41590.graph_c0;c46950.graph_c0;c57004.graph_c0;	K00475+K00487+K13065+K00660+K00588+K01859+K00091+K00487+K00588+K05280+K09754+K13065+K05277+K00660+K00588+K13065+K13065+K00660
Anthocyanin biosynthesis	ko00942	1	c36121.graph_c0;	K12930
Flavone and flavonol biosynthesis	ko00944	5	c15211.graph_c0;c29091.graph_c0;c41666.graph_c0;c9036.graph_c0;c9747.graph_c0;	K05279+K05280+K05279+K05279+K05279
Stilbenoid, diarylheptanoid and gingerol biosynthesis	ko00945	10	c13538.graph_c0;c14073.graph_c0;c21767.graph_c0;c26174.graph_c0;c27180.graph_c0;c31014.graph_c0;c31492.graph_c0;c36367.graph_c0;c41590.graph_c0;c46950.graph_c0;	K00487+K13065+K00588+K00487+K00588+K09754+K13065+K00588+K13065+K13065
Isoquinoline alkaloid biosynthesis	ko00950	19	c14531.graph_c0;c17672.graph_c0;c21198.graph_c0;c23846.graph_c0;c24019.graph_c0;c24055.graph_c0;c25738.graph_c0;c27611.graph_c0;c27892.graph_c0;c27969.graph_c0;c31442.graph_c0;c32356.graph_c0;c34505.graph_c0;c38624.graph_c0;c42752.graph_c0;c45553.graph_c0;c5454.graph_c0;c5470.graph_c0;c9003.graph_c0;	K01592+K00276+K00815+K00813+K00276+K00815+K00815+K00813+K00813+K01592+K01592+K00813+K00813+K00815+K00815+K01593+K00815+K00815+K00815
Tropane, piperidine and pyridine alkaloid biosynthesis	ko00960	25	c17672.graph_c0;c18447.graph_c0;c19078.graph_c0;c20710.graph_c0;c21198.graph_c0;c23846.graph_c0;c24019.graph_c0;c24055.graph_c0;c25738.graph_c0;c25855.graph_c0;c27611.graph_c0;c27892.graph_c0;c2798.graph_c0;c28033.graph_c0;c28201.graph_c0;c28569.graph_c0;c30205.graph_c0;c30929.graph_c0;c32356.graph_c0;c34505.graph_c0;c38624.graph_c0;c42752.graph_c0;c5454.graph_c0;c5470.graph_c0;c9003.graph_c0;	K00276+K08081+K00817+K08081+K00815+K00813+K00276+K00815+K00815+K08081+K00813+K00813+K08081+K08081+K08081+K08081+K08081+K08081+K00813+K00813+K00815+K00815+K00815+K00815+K00815
Aminoacyl-tRNA biosynthesis	ko00970	58	c10888.graph_c0;c14299.graph_c0;c14655.graph_c0;c16084.graph_c0;c16180.graph_c0;c16919.graph_c1;c21913.graph_c0;c22795.graph_c0;c23015.graph_c0;c23412.graph_c0;c23946.graph_c0;c25698.graph_c0;c2571.graph_c0;c26291.graph_c0;c26378.graph_c1;c2738.graph_c0;c28107.graph_c0;c28303.graph_c0;c28690.graph_c0;c28694.graph_c0;c29229.graph_c0;c29300.graph_c1;c30236.graph_c0;c30349.graph_c0;c30613.graph_c0;c…	K01889+K01873+K01868+K01893+K01874+K01893+K01893+K01883+K01893+K01869+K01887+K01872+K01875+K02434+K01870+K01880+K01880+K01893+K01866+K01885+K01889+K00604+K01881+K01874+K01890+K01886+K01892+K01876+K01875+K01867+K01872+K01892+K04567+K01869+K01873+K01881+K01883+K01893+K14164+K01870+K01885+K01869+K04567+K01876+K01875+K01866+K01883+K01881+K01869+K01869+K01875+K01880+K01868+K01868+K01872+K01880+K01867+…
Biosynthesis of unsaturated fatty acids	ko01040	41	c11775.graph_c0;c12688.graph_c0;c14227.graph_c0;c19802.graph_c0;c21171.graph_c0;c23171.graph_c0;c25886.graph_c0;c26590.graph_c0;c26829.graph_c0;c26957.graph_c0;c26993.graph_c0;c27742.graph_c0;c29730.graph_c0;c29887.graph_c1;c31625.graph_c0;c32073.graph_c0;c32363.graph_c0;c33352.graph_c0;c33811.graph_c0;c33868.graph_c0;c33899.graph_c0;c34277.graph_c0;c34377.graph_c0;c34496.graph_c0;c34969.graph_c0…	K00059+K10258+K00507+K00507+K07513+K10703+K10256+K00232+K00507+K03921+K07513+K10257+K00059+K00232+K00232+K00232+K10255+K00507+K03921+K03921+K10256+K03921+K03921+K03921+K00059+K10258+K03921+K00232+K00507+K10258+K00232+K00507+K10258+K00059+K10257+K07513+K03921+K03921+K03921+K07513+K00232
ABC transporters	ko02010	7	c13228.graph_c0;c22423.graph_c0;c24347.graph_c0;c30354.graph_c0;c33616.graph_c0;c52123.graph_c0;c53357.graph_c0;	K05658+K05658+K05663+K05658+K05674+K05663+K05658
Ribosome biogenesis in eukaryotes	ko03008	81	c13053.graph_c0;c13254.graph_c0;c13399.graph_c0;c13573.graph_c0;c15091.graph_c1;c15309.graph_c0;c15633.graph_c0;c16951.graph_c0;c18050.graph_c0;c18644.graph_c0;c18954.graph_c0;c19099.graph_c0;c21316.graph_c0;c21586.graph_c0;c22695.graph_c0;c23653.graph_c0;c23920.graph_c0;c24320.graph_c0;c24394.graph_c0;c24394.graph_c1;c25463.graph_c0;c26405.graph_c0;c28099.graph_c0;c28171.graph_c0;c29150.graph_c0…	K14550+K02218+K07936+K14556+K14564+K14546+K14561+K14570+K14549+K14552+K14553+K07179+K14537+K14548+K03097+K14545+K03115+K02218+K03097+K03097+K14535+K14536+K14554+K14569+K14563+K11131+K14557+K14558+K06943+K07179+K14559+K14573+K14559+K03539+K11883+K12845+K14538+K14544+K03264+K12619+K12619+K14555+K14565+K14571+K14521+K14546+K01164+K14572+K14569+K14539+K11129+K14553+K14290+K14567+K14565+K14568+K14574+…
Ribosome	ko03010	559	c10035.graph_c0;c10107.graph_c0;c10125.graph_c0;c10184.graph_c0;c10323.graph_c0;c1060.graph_c0;c10602.graph_c0;c10673.graph_c0;c10782.graph_c0;c10813.graph_c0;c10891.graph_c0;c11106.graph_c0;c11106.graph_c1;c11208.graph_c0;c11478.graph_c0;c11506.graph_c0;c11533.graph_c0;c11555.graph_c0;c11687.graph_c0;c11762.graph_c0;c11873.graph_c0;c11896.graph_c0;c12060.graph_c0;c12217.graph_c0;c12241.graph_c0;…	K02908+K02934+K02927+K02962+K02981+K02915+K02987+K02934+K02955+K02969+K02981+K02930+K02930+K02974+K02901+K02882+K02962+K02984+K02917+K02947+K02923+K02973+K02883+K02962+K02993+K02978+K02985+K02885+K02927+K02980+K02877+K02880+K02966+K02958+K02984+K02898+K02868+K02993+K02942+K02981+K02947+K02865+K02875+K02927+K02960+K02870+K02969+K02900+K02932+K02998+K02991+K02935+K02942+K02985+K02981+K02910+K02930+…
RNA transport	ko03013	195	c12198.graph_c0;c12513.graph_c0;c12517.graph_c0;c12664.graph_c0;c12908.graph_c0;c13112.graph_c0;c13399.graph_c0;c13658.graph_c0;c13913.graph_c0;c14035.graph_c0;c14627.graph_c0;c14652.graph_c0;c14916.graph_c0;c15183.graph_c0;c15468.graph_c0;c16477.graph_c0;c16659.graph_c0;c1729.graph_c0;c18499.graph_c0;c18569.graph_c0;c19046.graph_c0;c19356.graph_c0;c19494.graph_c0;c19575.graph_c0;c19633.graph_c0;…	K14320+K13175+K12876+K13025+K03257+K12883+K07936+K12878+K03249+K14289+K03754+K14293+K12881+K03260+K13126+K03257+K12876+K03113+K03231+K03252+K03238+K03247+K03237+K02516+K03113+K03257+K03259+K03246+K03254+K12880+K03247+K13126+K12881+K14319+K14312+K14292+K03113+K03231+K14294+K03680+K13171+K03113+K03113+K12881+K12877+K14325+K10577+K13114+K03260+K12160+K14325+K14318+K13025+K03249+K03237+K14319+K03240+…
mRNA surveillance pathway	ko03015	98	c12272.graph_c0;c12517.graph_c0;c12575.graph_c0;c12664.graph_c0;c12720.graph_c0;c12720.graph_c1;c12829.graph_c0;c13112.graph_c0;c14882.graph_c0;c14916.graph_c0;c15468.graph_c0;c16659.graph_c0;c21080.graph_c0;c22101.graph_c0;c22437.graph_c0;c23628.graph_c0;c23701.graph_c0;c23776.graph_c0;c23809.graph_c0;c23856.graph_c0;c23886.graph_c0;c23953.graph_c0;c23965.graph_c0;c23998.graph_c0;c24002.graph_c0…	K03267+K12876+K03265+K13025+K14411+K14411+K13917+K12883+K11584+K12881+K13126+K12876+K14399+K13126+K12881+K14294+K11584+K13171+K12881+K12877+K14325+K14411+K11583+K03456+K13114+K04382+K14409+K14416+K14325+K11583+K13025+K14406+K14411+K14401+K14411+K12882+K04382+K14411+K14324+K00565+K06100+K14376+K13126+K12881+K04354+K13126+K14327+K14328+K06100+K14406+K11584+K13126+K13126+K12881+K14408+K08873+K14403+…
RNA degradation	ko03018	100	c11274.graph_c0;c12211.graph_c0;c12843.graph_c0;c1309.graph_c0;c13952.graph_c0;c14002.graph_c0;c14197.graph_c0;c15468.graph_c0;c16467.graph_c0;c17914.graph_c0;c18041.graph_c0;c18715.graph_c0;c18743.graph_c0;c20185.graph_c0;c20729.graph_c0;c21604.graph_c0;c22101.graph_c0;c22266.graph_c0;c22565.graph_c0;c22718.graph_c0;c22848.graph_c0;c23018.graph_c0;c23872.graph_c0;c24062.graph_c0;c24681.graph_c0;…	K12627+K01689+K12581+K04077+K12585+K14442+K12624+K13126+K00962+K12620+K12607+K04077+K12589+K04077+K12617+K04077+K13126+K12605+K04077+K12580+K12604+K04077+K01689+K04077+K11600+K04043+K01689+K12608+K12598+K12606+K04077+K04077+K04043+K10643+K01689+K13126+K12586+K12623+K12625+K12591+K12590+K14442+K13126+K01689+K12614+K10643+K04077+K04077+K03679+K12599+K01148+K00962+K13126+K13126+K12616+K12619+K12619+…
RNA polymerase	ko03020	55	c10402.graph_c0;c11760.graph_c0;c12475.graph_c0;c13089.graph_c0;c13732.graph_c0;c13750.graph_c0;c15215.graph_c0;c16900.graph_c0;c17195.graph_c0;c17315.graph_c0;c17368.graph_c1;c18559.graph_c0;c19794.graph_c0;c20586.graph_c0;c21279.graph_c0;c21591.graph_c0;c21776.graph_c0;c22469.graph_c0;c22635.graph_c0;c241.graph_c0;c24367.graph_c0;c26322.graph_c0;c26588.graph_c0;c26996.graph_c0;c27821.graph_c0;c…	K03010+K03009+K03019+K03010+K03020+K03006+K03046+K03017+K03006+K03043+K03006+K03027+K03016+K03043+K03040+K03006+K03006+K03046+K02999+K03043+K14721+K03005+K03006+K03046+K03015+K03008+K03021+K03022+K03013+K03024+K03040+K03006+K03006+K03000+K03007+K03002+K03013+K03023+K03018+K03024+K03007+K03012+K03011+K03006+K03010+K02999+K03006+K03006+K03046+K03043+K03043+K03007+K03046+K03014+K03046
Basal transcription factors	ko03022	39	c12702.graph_c0;c13817.graph_c0;c14243.graph_c0;c14659.graph_c0;c15344.graph_c0;c17820.graph_c0;c19180.graph_c0;c19821.graph_c0;c20204.graph_c0;c21047.graph_c0;c23502.graph_c0;c23527.graph_c0;c24478.graph_c0;c25463.graph_c0;c25563.graph_c0;c25649.graph_c0;c25700.graph_c0;c26280.graph_c0;c26282.graph_c0;c27734.graph_c0;c28666.graph_c0;c31333.graph_c0;c31377.graph_c0;c32110.graph_c0;c33006.graph_c0…	K03139+K03136+K03135+K03124+K02202+K03123+K03128+K03128+K03132+K03139+K03133+K10842+K03124+K14535+K03123+K03137+K03122+K10843+K10845+K03131+K03143+K03127+K03141+K03131+K03142+K10844+K03144+K03125+K03138+K03134+K03120+K03139+K03132+K03136+K03130+K03136+K03124+K03136+K06634
DNA replication	ko03030	55	c12124.graph_c0;c15549.graph_c0;c17442.graph_c0;c17952.graph_c0;c17982.graph_c0;c19260.graph_c0;c19523.graph_c0;c20004.graph_c0;c22272.graph_c0;c22936.graph_c0;c23233.graph_c0;c23438.graph_c0;c2376.graph_c0;c2403.graph_c0;c24353.graph_c0;c27204.graph_c0;c27702.graph_c0;c28881.graph_c0;c28977.graph_c0;c29072.graph_c0;c29705.graph_c0;c30787.graph_c0;c31935.graph_c0;c32131.graph_c0;c33763.graph_c0;c…	K02324+K10754+K02212+K02321+K02328+K02541+K07466+K07466+K02210+K07466+K10755+K02684+K07466+K02685+K04799+K02324+K02325+K10747+K10743+K10745+K10742+K10744+K02320+K10739+K02335+K10756+K03111+K10739+K07466+K02327+K02540+K02210+K02209+K02685+K02209+K02540+K02324+K02542+K02541+K10747+K02540+K02540+K02324+K07466+K02542+K07466+K02542+K02540+K10747+K10747+K02209+K04802+K10756+K03504+K10755
Spliceosome	ko03040	192	c10130.graph_c0;c11274.graph_c0;c12036.graph_c0;c12517.graph_c0;c12664.graph_c0;c12857.graph_c0;c13112.graph_c0;c13189.graph_c0;c13225.graph_c0;c1331.graph_c0;c13493.graph_c0;c13500.graph_c0;c13569.graph_c0;c13658.graph_c0;c13867.graph_c0;c14126.graph_c0;c14197.graph_c0;c14369.graph_c0;c14399.graph_c0;c14742.graph_c0;c14820.graph_c0;c14916.graph_c0;c15367.graph_c0;c16520.graph_c0;c16644.graph_c0;…	K12811+K12627+K11092+K12876+K13025+K09567+K12883+K12823+K11099+K12890+K03283+K12847+K12897+K12878+K12831+K12890+K12624+K12864+K12858+K12896+K12733+K12881+K03283+K03283+K12854+K12876+K12818+K12823+K11097+K12662+K12840+K12869+K11088+K12850+K03283+K12823+K12880+K12881+K12852+K12741+K03283+K12871+K12890+K12881+K12832+K12877+K12830+K12872+K12829+K12890+K12862+K12820+K12836+K12836+K03283+K13025+K12854+…
Proteasome	ko03050	93	c11504.graph_c0;c12440.graph_c0;c12442.graph_c0;c12492.graph_c0;c12578.graph_c0;c13381.graph_c0;c14127.graph_c0;c14311.graph_c0;c14416.graph_c0;c14915.graph_c0;c16629.graph_c0;c16629.graph_c1;c17340.graph_c0;c18859.graph_c0;c18866.graph_c0;c19032.graph_c0;c19047.graph_c0;c1905.graph_c0;c20207.graph_c0;c20993.graph_c0;c21512.graph_c0;c23787.graph_c0;c26739.graph_c0;c27069.graph_c0;c27483.graph_c0;…	K03066+K03037+K02736+K06700+K11599+K03062+K03029+K06700+K03038+K03028+K02739+K02739+K02737+K06700+K03036+K06700+K06700+K10881+K02731+K03033+K10881+K02734+K02730+K10881+K03031+K03061+K03065+K06699+K03039+K02732+K03032+K02737+K02729+K02728+K02735+K02739+K02738+K03030+K02725+K02726+K02727+K03029+K02731+K03065+K03061+K03065+K02730+K10881+K10881+K03032+K03063+K03036+K02725+K03030+K03037+K03032+K03028+…
Protein export	ko03060	53	c12279.graph_c0;c13816.graph_c0;c14119.graph_c0;c14236.graph_c0;c14897.graph_c0;c15495.graph_c0;c1712.graph_c0;c183.graph_c0;c19299.graph_c0;c19531.graph_c0;c19781.graph_c0;c20052.graph_c0;c21469.graph_c0;c21469.graph_c1;c23648.graph_c0;c23789.graph_c0;c23806.graph_c0;c24058.graph_c0;c27745.graph_c0;c28993.graph_c0;c29476.graph_c0;c29960.graph_c0;c31656.graph_c0;c32334.graph_c0;c32352.graph_c1;c3…	K09481+K09490+K12947+K09490+K09481+K03109+K07342+K09490+K09490+K12275+K09540+K03070+K09490+K09490+K03104+K13431+K09490+K12948+K13280+K03110+K03070+K03106+K10956+K03106+K09648+K10956+K10956+K09481+K12946+K03100+K12272+K03116+K03105+K03108+K10956+K09647+K03217+K03107+K03217+K12275+K07342+K09490+K10956+K09481+K12947+K13280+K10956+K12946+K09490+K09490+K03217+K07342+K13280
Base excision repair	ko03410	37	c11059.graph_c0;c12108.graph_c0;c12124.graph_c0;c14435.graph_c0;c17982.graph_c0;c18709.graph_c0;c18709.graph_c1;c20041.graph_c1;c20961.graph_c0;c21823.graph_c0;c24353.graph_c0;c25968.graph_c0;c26624.graph_c0;c26967.graph_c0;c26967.graph_c1;c27204.graph_c0;c27702.graph_c0;c28655.graph_c0;c28735.graph_c0;c28881.graph_c0;c30214.graph_c0;c31225.graph_c0;c31372.graph_c0;c32053.graph_c0;c32331.graph_c0…	K01246+K03648+K02324+K10773+K02328+K01246+K01246+K10801+K10802+K01247+K04799+K01246+K03652+K01246+K01246+K02324+K02325+K10569+K01246+K10747+K10798+K10773+K10798+K10772+K10563+K03575+K01142+K02335+K03660+K02327+K02324+K10747+K02324+K10747+K10747+K04802+K03504
Nucleotide excision repair	ko03420	58	c10189.graph_c0;c11581.graph_c0;c12124.graph_c0;c13311.graph_c0;c14449.graph_c0;c15139.graph_c0;c15344.graph_c0;c15403.graph_c0;c15549.graph_c0;c17982.graph_c0;c19523.graph_c0;c20004.graph_c0;c22936.graph_c0;c23233.graph_c0;c23527.graph_c0;c23677.graph_c0;c2376.graph_c0;c24530.graph_c0;c26280.graph_c0;c26282.graph_c0;c27204.graph_c0;c27306.graph_c0;c27702.graph_c0;c28666.graph_c0;c28881.graph_c0;…	K10849+K10609+K02324+K03868+K10849+K10570+K02202+K10848+K10754+K02328+K07466+K07466+K07466+K10755+K10842+K10140+K07466+K10839+K10843+K10845+K02324+K10839+K02325+K03143+K10747+K10846+K03141+K10838+K10739+K03142+K10841+K10610+K10844+K03144+K10846+K02335+K10839+K10839+K10756+K10739+K07466+K02327+K03868+K02324+K03868+K10849+K10747+K02324+K07466+K10839+K07466+K10747+K10747+K04802+K10756+K03504+K10755+…
Mismatch repair	ko03430	36	c15549.graph_c0;c17982.graph_c0;c19523.graph_c0;c20004.graph_c0;c22936.graph_c0;c23233.graph_c0;c2376.graph_c0;c23762.graph_c0;c26960.graph_c0;c28881.graph_c0;c30891.graph_c0;c31421.graph_c0;c31824.graph_c0;c31942.graph_c0;c32050.graph_c0;c32131.graph_c0;c33213.graph_c0;c33614.graph_c0;c34543.graph_c0;c35516.graph_c0;c35624.graph_c0;c35883.graph_c0;c35935.graph_c0;c46588.graph_c0;c46866.graph_c0;…	K10754+K02328+K07466+K07466+K07466+K10755+K07466+K08734+K07456+K10747+K08739+K10858+K08739+K08736+K08735+K10739+K08736+K08737+K10756+K03111+K10739+K07466+K02327+K10746+K10746+K10747+K07466+K07466+K10746+K10747+K10747+K04802+K10756+K10746+K03504+K10755
Homologous recombination	ko03440	35	c12135.graph_c0;c13151.graph_c0;c17982.graph_c0;c18360.graph_c0;c1905.graph_c0;c19523.graph_c0;c19864.graph_c0;c20004.graph_c0;c20395.graph_c0;c21242.graph_c0;c21512.graph_c0;c22936.graph_c0;c23194.graph_c0;c2376.graph_c0;c26698.graph_c0;c27069.graph_c0;c27708.graph_c0;c27885.graph_c0;c29404.graph_c0;c31238.graph_c0;c32131.graph_c0;c32302.graph_c0;c32583.graph_c0;c33763.graph_c0;c35516.graph_c0;c…	K10901+K10875+K02328+K03553+K10881+K07466+K08991+K07466+K08991+K04482+K10881+K07466+K03553+K07466+K10866+K10881+K03655+K03165+K10875+K10880+K10739+K10865+K10870+K02335+K03111+K10739+K07466+K02327+K10881+K10881+K10901+K07466+K07466+K03165+K03504
Non-homologous end-joining	ko03450	7	c24353.graph_c0;c24434.graph_c0;c26698.graph_c0;c27962.graph_c0;c29615.graph_c0;c31710.graph_c0;c32302.graph_c0;	K04799+K10885+K10866+K10777+K10886+K10884+K10865
Phosphatidylinositol signaling system	ko04070	55	c11993.graph_c0;c12399.graph_c0;c12508.graph_c0;c1299.graph_c0;c15608.graph_c0;c15924.graph_c0;c17150.graph_c0;c18035.graph_c0;c18508.graph_c0;c18748.graph_c0;c19313.graph_c0;c20267.graph_c1;c20323.graph_c0;c20580.graph_c0;c20750.graph_c0;c22074.graph_c0;c22143.graph_c0;c23137.graph_c0;c23445.graph_c0;c24402.graph_c0;c24759.graph_c0;c26364.graph_c0;c27399.graph_c0;c27514.graph_c0;c27612.graph_c0;…	K01107+K00889+K01092+K01110+K05857+K00888+K02183+K02183+K00889+K10047+K01110+K01110+K00913+K00888+K00913+K02183+K02183+K02183+K00999+K00889+K02183+K02183+K00901+K02183+K05857+K02183+K00999+K05857+K00999+K00901+K00889+K00888+K00921+K02183+K05857+K05857+K05857+K00999+K02183+K02183+K05857+K01110+K02183+K01110+K05857+K05857+K02183+K02183+K01110+K05857+K00889+K00914+K00913+K00981+K00921
Plant hormone signal transduction	ko04075	155	c10090.graph_c0;c10618.graph_c0;c10880.graph_c0;c10953.graph_c0;c11159.graph_c0;c11720.graph_c0;c1193.graph_c0;c12195.graph_c0;c12255.graph_c0;c12568.graph_c0;c12658.graph_c0;c13327.graph_c0;c13670.graph_c0;c13736.graph_c0;c13890.graph_c0;c13907.graph_c0;c13919.graph_c1;c1453.graph_c0;c14668.graph_c0;c14855.graph_c0;c14855.graph_c1;c14866.graph_c0;c14880.graph_c0;c15088.graph_c0;c15142.graph_c0;c…	K14491+K14432+K14490+K14490+K14505+K14498+K14488+K13946+K14497+K14497+K14497+K13464+K13464+K14496+K14490+K13464+K13422+K14487+K14496+K14497+K14497+K14485+K14488+K13946+K14514+K14487+K14489+K14492+K14488+K14491+K14500+K14431+K14488+K14432+K14487+K14498+K14503+K14497+K14491+K13415+K14488+K14491+K14514+K14488+K14431+K14488+K14487+K14489+K14508+K14431+K14490+K14432+K13464+K14514+K14505+K14509+K14509+…
Ubiquitin mediated proteolysis	ko04120	105	c10042.graph_c0;c10126.graph_c0;c10749.graph_c0;c11199.graph_c0;c11581.graph_c0;c11888.graph_c0;c12045.graph_c0;c12161.graph_c0;c12753.graph_c0;c12753.graph_c1;c12940.graph_c0;c13311.graph_c0;c14398.graph_c1;c14819.graph_c0;c14867.graph_c0;c14930.graph_c0;c14985.graph_c0;c15082.graph_c0;c15139.graph_c0;c15980.graph_c0;c17741.graph_c0;c17846.graph_c0;c18677.graph_c0;c19383.graph_c1;c19912.graph_c0…	K03355+K10143+K03094+K03355+K10609+K04506+K10578+K03872+K03363+K03363+K10588+K03868+K10576+K10144+K03364+K03869+K10589+K03357+K10570+K10143+K03869+K10144+K10144+K10573+K10684+K03094+K03349+K10601+K03178+K10688+K10140+K03094+K10577+K03094+K03347+K03351+K03348+K10606+K10579+K10598+K10143+K03094+K10597+K03094+K03358+K10592+K06688+K10571+K10592+K10573+K10581+K03178+K04506+K10583+K10599+K10590+K10592+…
Sulfur relay system	ko04122	14	c11137.graph_c0;c20741.graph_c0;c20814.graph_c0;c21400.graph_c0;c23392.graph_c0;c23426.graph_c0;c24772.graph_c0;c26752.graph_c0;c29420.graph_c0;c29542.graph_c0;c30257.graph_c0;c30977.graph_c0;c34750.graph_c0;c35623.graph_c0;	K00566+K11996+K00566+K14169+K14168+K03639+K00566+K00566+K03639+K04487+K01011+K00566+K03635+K03635
SNARE interactions in vesicular transport	ko04130	22	c13071.graph_c1;c15079.graph_c0;c15936.graph_c1;c18875.graph_c0;c19402.graph_c0;c19721.graph_c0;c20723.graph_c0;c21055.graph_c0;c22477.graph_c0;c24107.graph_c0;c26808.graph_c0;c27881.graph_c0;c29020.graph_c0;c29202.graph_c0;c32546.graph_c0;c33368.graph_c2;c34137.graph_c0;c34270.graph_c0;c7076.graph_c0;c7418.graph_c0;c7915.graph_c0;c9148.graph_c0;	K08515+K08515+K08515+K08505+K08496+K08504+K08493+K08495+K08493+K08504+K08517+K08495+K08497+K08490+K08507+K08492+K08493+K08515+K08490+K08498+K08490+K08516
Regulation of autophagy	ko04140	22	c11732.graph_c0;c15093.graph_c0;c17217.graph_c0;c21937.graph_c0;c22094.graph_c1;c23835.graph_c0;c27806.graph_c0;c28790.graph_c0;c30056.graph_c0;c31834.graph_c0;c32473.graph_c0;c33982.graph_c0;c34338.graph_c0;c35087.graph_c0;c35559.graph_c0;c42885.graph_c0;c45614.graph_c0;c57433.graph_c0;c6660.graph_c0;c7089.graph_c0;c8576.graph_c0;c9034.graph_c0;	K08341+K08342+K08269+K08341+K08341+K08341+K08339+K08334+K08333+K07198+K08343+K08341+K08341+K08337+K08336+K08339+K08341+K08341+K08341+K00914+K08269+K08341
Protein processing in endoplasmic reticulum	ko04141	242	c10491.graph_c0;c10749.graph_c0;c11257.graph_c0;c11418.graph_c0;c12045.graph_c0;c12118.graph_c0;c12279.graph_c0;c12337.graph_c0;c12569.graph_c0;c12827.graph_c0;c13311.graph_c0;c13393.graph_c0;c13493.graph_c0;c1351.graph_c0;c13585.graph_c0;c13816.graph_c0;c13914.graph_c0;c14185.graph_c0;c14236.graph_c0;c14282.graph_c0;c14298.graph_c1;c14697.graph_c0;c14897.graph_c0;c15047.graph_c0;c15367.graph_c0;…	K08057+K03094+K14006+K04079+K10578+K14018+K09481+K13250+K11718+K04079+K03868+K08057+K03283+K08057+K04523+K09490+K12666+K08057+K09490+K14001+K09580+K09517+K09481+K13993+K03283+K08054+K03283+K07342+K08057+K09490+K09490+K09580+K03237+K12275+K09540+K14009+K13993+K09503+K13993+K04079+K03094+K10601+K09523+K03283+K09490+K09490+K01230+K12670+K13993+K04079+K10088+K03283+K10666+K14016+K14007+K09490+K13719+…
Endocytosis	ko04144	75	c12399.graph_c0;c13493.graph_c0;c13609.graph_c0;c14522.graph_c0;c14689.graph_c0;c15367.graph_c0;c16520.graph_c0;c18263.graph_c0;c18469.graph_c0;c18508.graph_c0;c19900.graph_c0;c20768.graph_c0;c21438.graph_c0;c22820.graph_c0;c23046.graph_c0;c23373.graph_c0;c23431.graph_c0;c23703.graph_c0;c24015.graph_c1;c24402.graph_c0;c2459.graph_c0;c25812.graph_c0;c26787.graph_c0;c26917.graph_c0;c26959.graph_c0;…	K00889+K03283+K12194+K12185+K12191+K03283+K03283+K11866+K01115+K00889+K12486+K07897+K03283+K11827+K11824+K11866+K03283+K12189+K01115+K00889+K03283+K12198+K12492+K12486+K03283+K07897+K12199+K03283+K12188+K04646+K03283+K01115+K12193+K12196+K12489+K03283+K03283+K00889+K03283+K10591+K03283+K01115+K03283+K03283+K03283+K12200+K12184+K11826+K12183+K12193+K12195+K03283+K11866+K03283+K12479+K01115+K03283+…
Phagosome	ko04145	117	c10491.graph_c0;c11644.graph_c0;c11817.graph_c0;c12279.graph_c0;c12380.graph_c0;c1259.graph_c0;c13393.graph_c0;c1351.graph_c0;c13601.graph_c1;c13993.graph_c0;c14185.graph_c0;c14897.graph_c0;c15476.graph_c0;c15728.graph_c0;c16264.graph_c0;c1712.graph_c0;c17482.graph_c0;c17502.graph_c0;c17625.graph_c0;c18099.graph_c0;c19396.graph_c0;c19592.graph_c0;c19798.graph_c0;c19945.graph_c0;c20316.graph_c0;c2…	K08057+K07374+K07375+K09481+K07374+K04392+K08057+K08057+K07374+K04392+K08057+K09481+K08054+K01365+K07374+K07342+K01365+K04392+K08057+K07375+K02148+K02151+K04392+K02147+K02149+K02145+K07897+K01365+K07375+K02152+K01365+K07375+K04392+K04392+K08054+K02155+K08517+K04392+K02146+K02155+K07897+K07374+K02153+K07375+K08057+K02154+K07375+K01365+K02154+K07375+K07374+K10956+K07375+K02144+K07374+K02147+K10956+…
Peroxisome	ko04146	105	c10744.graph_c0;c12047.graph_c0;c13343.graph_c0;c13415.graph_c0;c13749.graph_c0;c13749.graph_c1;c13749.graph_c2;c14404.graph_c0;c14554.graph_c0;c14556.graph_c0;c14562.graph_c0;c14575.graph_c0;c1545.graph_c0;c15899.graph_c0;c16146.graph_c0;c17330.graph_c0;c17565.graph_c0;c19160.graph_c0;c20525.graph_c0;c20684.graph_c0;c21147.graph_c0;c21171.graph_c0;c21312.graph_c0;c21589.graph_c0;c22502.graph_c0;…	K04565+K00869+K03781+K06664+K00031+K00031+K00031+K13341+K00830+K13337+K00830+K04565+K03781+K13345+K00031+K03781+K03781+K03781+K01640+K01897+K13348+K07513+K03781+K03781+K00031+K12663+K11147+K01897+K13342+K13346+K01897+K13237+K04565+K00830+K00232+K07513+K03781+K00031+K04565+K13339+K13339+K03781+K13336+K01897+K00232+K11517+K04565+K03781+K01578+K01897+K04564+K00232+K03781+K00232+K00106+K13354+K01897+…
Plant-pathogen interaction	ko04626	119	c10613.graph_c0;c11418.graph_c0;c11865.graph_c0;c12038.graph_c0;c12784.graph_c0;c12827.graph_c0;c13327.graph_c0;c13670.graph_c0;c13907.graph_c0;c13919.graph_c1;c14147.graph_c0;c14793.graph_c0;c15158.graph_c0;c16125.graph_c0;c17259.graph_c0;c17796.graph_c0;c18503.graph_c0;c20258.graph_c0;c20326.graph_c0;c20360.graph_c0;c21145.graph_c0;c21783.graph_c0;c21786.graph_c0;c21980.graph_c0;c22060.graph_c0…	K13456+K04079+K05391+K13412+K13448+K04079+K13464+K13464+K13464+K13422+K13448+K02358+K13448+K13448+K13412+K13448+K13412+K13448+K04079+K12795+K13414+K13448+K13448+K13425+K13464+K04079+K02183+K13458+K13462+K13414+K04371+K13412+K13448+K04079+K04079+K13424+K13412+K13448+K13464+K13412+K13412+K04079+K05391+K14512+K13412+K00864+K02183+K13412+K02183+K04368+K09487+K13412+K13464+K04079+K04079+K13413+K13412+…
Natural killer cell mediated cytotoxicity	ko04650	22	c10099.graph_c0;c10993.graph_c0;c1259.graph_c0;c13993.graph_c0;c15821.graph_c0;c15821.graph_c1;c17502.graph_c0;c19798.graph_c0;c20217.graph_c0;c23827.graph_c0;c23827.graph_c1;c24234.graph_c0;c25841.graph_c0;c26122.graph_c0;c27000.graph_c0;c28760.graph_c0;c35674.graph_c0;c36208.graph_c0;c38357.graph_c0;c46305.graph_c0;c7295.graph_c0;c7526.graph_c0;	K04371+K06268+K04392+K04392+K04371+K04371+K04392+K04392+K04371+K04392+K04392+K04371+K04371+K06268+K04392+K04368+K04368+K04371+K04392+K06268+K06268+K04371
Circadian rhythm - mammal	ko04710	13	c10749.graph_c0;c13311.graph_c0;c20481.graph_c0;c23853.graph_c0;c23915.graph_c0;c23924.graph_c0;c26535.graph_c0;c27601.graph_c0;c32843.graph_c0;c43244.graph_c0;c45033.graph_c0;c53205.graph_c0;c8631.graph_c0;	K03094+K03868+K03094+K03094+K03094+K03347+K03094+K03094+K02295+K03868+K03868+K03094+K08960
Circadian rhythm - plant	ko04712	15	c11746.graph_c0;c14388.graph_c0;c22695.graph_c0;c23920.graph_c0;c24394.graph_c0;c24394.graph_c1;c33987.graph_c0;c34146.graph_c0;c35328.graph_c0;c35961.graph_c0;c36327.graph_c0;c47181.graph_c0;c48168.graph_c0;c48564.graph_c0;c57004.graph_c0;	K12120+K00660+K03097+K03115+K03097+K03097+K12124+K12119+K03097+K12118+K00660+K03115+K03097+K03097+K00660
		6771
