# Supplementary material for: Illumina® Sequencing Reveals Candidate Genes of Carotenoid Metabolism in Three Pummelo Cultivars (Citrus Maxima) with Different Pulp Color
Source: Int J Mol Sci. 2019 May 7;20(9):2246. doi: 10.3390/ijms20092246 (PMC6539737; doi:10.3390/ijms20092246)
Supplement: Supplementary file 1 [file ijms-20-02246-s001.zip › ijms-453076-supplementary/Supplementary tables/Table S2.xls]

## Sheet: Sheet1
Table S2. The Pathway enrichment analysis of DEGs during fruit development of three pummelo cultivars
#Kegg_pathway	ko_id	Cluter	Genome_frequency	P-value	Corrected_P-value
Ribosome	ko03010	279	559	0	0
Phenylpropanoid biosynthesis	ko00940	38	65	7.02758e-06	0.000794116
Plant hormone signal transduction	ko04075	73	155	3.55581e-05	0.00401806
Flavonoid biosynthesis	ko00941	12	18	0.00243351	0.274987
Glycolysis / Gluconeogenesis	ko00010	65	160	0.00992637	1
Brassinosteroid biosynthesis	ko00905	5	6	0.0142063	1
Stilbenoid, diarylheptanoid and gingerol biosynthesis	ko00945	7	10	0.014744	1
Nitrogen metabolism	ko00910	21	44	0.0190573	1
Pentose and glucuronate interconversions	ko00040	26	57	0.0190924	1
Phenylalanine metabolism	ko00360	31	71	0.022481	1
Plant-pathogen interaction	ko04626	48	119	0.0280391	1
Ubiquinone and other terpenoid-quinone biosynthesis	ko00130	20	44	0.0387811	1
Fatty acid metabolism	ko00071	30	71	0.039281	1
Porphyrin and chlorophyll metabolism	ko00860	21	47	0.0422636	1
Photosynthesis - antenna proteins	ko00196	15	32	0.0522714	1
Natural killer cell mediated cytotoxicity	ko04650	11	22	0.0568805	1
Diterpenoid biosynthesis	ko00904	6	10	0.0613816	1
Biosynthesis of unsaturated fatty acids	ko01040	18	41	0.0682323	1
Photosynthesis	ko00195	31	77	0.0697667	1
Carotenoid biosynthesis	ko00906	13	28	0.0738409	1
alpha-Linolenic acid metabolism	ko00592	7	13	0.0821022	1
Steroid biosynthesis	ko00100	10	21	0.0943902	1
Glycosphingolipid biosynthesis - globo series	ko00603	6	11	0.0996066	1
Starch and sucrose metabolism	ko00500	55	149	0.100534	1
Phenylalanine, tyrosine and tryptophan biosynthesis	ko00400	19	46	0.1093	1
Cyanoamino acid metabolism	ko00460	10	22	0.125648	1
Phagosome	ko04145	43	117	0.141653	1
Vitamin B6 metabolism	ko00750	6	12	0.147467	1
Synthesis and degradation of ketone bodies	ko00072	6	12	0.147467	1
beta-Alanine metabolism	ko00410	16	40	0.169596	1
Fructose and mannose metabolism	ko00051	25	66	0.172561	1
Butanoate metabolism	ko00650	13	32	0.185385	1
Flavone and flavonol biosynthesis	ko00944	3	5	0.187057	1
Limonene and pinene degradation	ko00903	6	13	0.203494	1
Arginine and proline metabolism	ko00330	36	100	0.207189	1
Valine, leucine and isoleucine degradation	ko00280	27	74	0.223481	1
Cysteine and methionine metabolism	ko00270	34	96	0.250288	1
Taurine and hypotaurine metabolism	ko00430	5	11	0.250449	1
Glycerolipid metabolism	ko00561	17	46	0.269947	1
Tyrosine metabolism	ko00350	17	46	0.269947	1
Tryptophan metabolism	ko00380	23	65	0.305318	1
Glycosaminoglycan degradation	ko00531	4	9	0.311479	1
Anthocyanin biosynthesis	ko00942	1	1	0.317631	1
Circadian rhythm - plant	ko04712	6	15	0.331678	1
Other glycan degradation	ko00511	6	15	0.331678	1
Sphingolipid metabolism	ko00600	8	21	0.339834	1
Glycosphingolipid biosynthesis - ganglio series	ko00604	2	4	0.379498	1
ABC transporters	ko02010	3	7	0.393184	1
Sulfur metabolism	ko00920	9	26	0.449361	1
Arachidonic acid metabolism	ko00590	8	23	0.454486	1
Pantothenate and CoA biosynthesis	ko00770	7	20	0.460114	1
Ether lipid metabolism	ko00565	6	17	0.466399	1
Galactose metabolism	ko00052	23	70	0.466538	1
Zeatin biosynthesis	ko00908	5	14	0.473591	1
Lysine degradation	ko00310	15	46	0.506435	1
C5-Branched dibasic acid metabolism	ko00660	2	5	0.507792	1
Propanoate metabolism	ko00640	19	59	0.520255	1
Tropane, piperidine and pyridine alkaloid biosynthesis	ko00960	8	25	0.564984	1
Isoquinoline alkaloid biosynthesis	ko00950	6	19	0.592617	1
Ascorbate and aldarate metabolism	ko00053	13	42	0.602853	1
Endocytosis	ko04144	23	75	0.624472	1
Carbon fixation in photosynthetic organisms	ko00710	38	125	0.66282	1
Selenocompound metabolism	ko00450	5	17	0.670654	1
Protein processing in endoplasmic reticulum	ko04141	74	242	0.681612	1
Glyoxylate and dicarboxylate metabolism	ko00630	17	58	0.703091	1
Fatty acid elongation in mitochondria	ko00062	2	7	0.706859	1
Phosphatidylinositol signaling system	ko04070	16	55	0.712844	1
Terpenoid backbone biosynthesis	ko00900	15	52	0.723143	1
Riboflavin metabolism	ko00740	2	8	0.778201	1
Glycine, serine and threonine metabolism	ko00260	15	54	0.780137	1
Amino sugar and nucleotide sugar metabolism	ko00520	29	102	0.798166	1
Oxidative phosphorylation	ko00190	87	294	0.813655	1
Fatty acid biosynthesis	ko00061	9	35	0.829479	1
Pentose phosphate pathway	ko00030	19	71	0.851546	1
Caffeine metabolism	ko00232	1	5	0.852214	1
Sulfur relay system	ko04122	3	14	0.871165	1
Folate biosynthesis	ko00790	4	18	0.872081	1
Alanine, aspartate and glutamate metabolism	ko00250	18	69	0.876413	1
RNA transport	ko03013	55	195	0.879829	1
Glycerophospholipid metabolism	ko00564	14	56	0.894319	1
Thiamine metabolism	ko00730	1	6	0.899209	1
RNA degradation	ko03018	26	100	0.915209	1
Pyruvate metabolism	ko00620	28	108	0.924865	1
Peroxisome	ko04146	27	105	0.92919	1
Glutathione metabolism	ko00480	25	98	0.929393	1
Valine, leucine and isoleucine biosynthesis	ko00290	6	29	0.936376	1
Histidine metabolism	ko00340	5	25	0.936503	1
Circadian rhythm - mammal	ko04710	2	13	0.951201	1
Lipoic acid metabolism	ko00785	1	8	0.953134	1
Base excision repair	ko03410	7	37	0.973597	1
Inositol phosphate metabolism	ko00562	14	65	0.975763	1
Lysine biosynthesis	ko00300	2	16	0.98149	1
Homologous recombination	ko03440	6	35	0.984251	1
Nicotinate and nicotinamide metabolism	ko00760	1	11	0.985152	1
Spliceosome	ko03040	48	192	0.985174	1
One carbon pool by folate	ko00670	3	23	0.99002	1
Basal transcription factors	ko03022	6	39	0.994268	1
Protein export	ko03060	9	53	0.995416	1
Mismatch repair	ko03430	5	36	0.996258	1
N-Glycan biosynthesis	ko00510	7	46	0.997001	1
SNARE interactions in vesicular transport	ko04130	2	22	0.997538	1
mRNA surveillance pathway	ko03015	19	98	0.99805	1
Nucleotide excision repair	ko03420	9	58	0.998623	1
Purine metabolism	ko00230	38	180	0.999559	1
Citrate cycle (TCA cycle)	ko00020	23	123	0.999667	1
Regulation of autophagy	ko04140	1	22	0.999782	1
Ubiquitin mediated proteolysis	ko04120	18	105	0.999803	1
DNA replication	ko03030	6	55	0.999935	1
RNA polymerase	ko03020	6	55	0.999935	1
Pyrimidine metabolism	ko00240	21	128	0.99998	1
Ribosome biogenesis in eukaryotes	ko03008	9	81	0.999997	1
Proteasome	ko03050	11	93	0.999998	1
Aminoacyl-tRNA biosynthesis	ko00970	4	58	0.999999	1
