# Supplementary material for: Illumina® Sequencing Reveals Candidate Genes of Carotenoid Metabolism in Three Pummelo Cultivars (Citrus Maxima) with Different Pulp Color
Source: Int J Mol Sci. 2019 May 7;20(9):2246. doi: 10.3390/ijms20092246 (PMC6539737; doi:10.3390/ijms20092246)
Supplement: Supplementary file 1 [file ijms-20-02246-s001.zip › ijms-453076-supplementary/Supplementary tables/Table S3.xls]

## Sheet: Sheet1
Table S3. List of 435 transcription factor genes in three pummelo cultivars
Unigene ID	Family	Best hit in A. thaliana	Blast e-value	Description for the best hit
c16263.graph_c0	AP2	AT5G57390.1	1e-147	AINTEGUMENTA-like 5
c26695.graph_c0	AP2	AT1G72570.1	1e-134	AP2 family protein
c28152.graph_c0	AP2	AT4G36920.1	3e-82	AP2 family protein
c30160.graph_c0	AP2	AT4G37750.1	1e-165	AP2 family protein
c29979.graph_c0	AP2	AT2G28550.2	8e-87	related to AP2.7
c17650.graph_c1	ARF	AT4G30080.1	0	auxin response factor 16
c23948.graph_c1	ARF	AT1G19220.1	0	auxin response factor 19
c24054.graph_c0	ARF	AT1G59750.4	0	auxin response factor 1
c26184.graph_c0	ARF	AT1G19850.1	0	ARF family protein
c28530.graph_c0	ARF	AT4G23980.1	0	auxin response factor 9
c29969.graph_c1	ARF	AT2G28350.1	0	auxin response factor 10
c30127.graph_c0	ARF	AT5G60450.1	0	auxin response factor 4
c33246.graph_c0	ARF	AT5G62000.3	0	auxin response factor 2
c33260.graph_c0	ARF	AT2G33860.1	1e-178	ARF family protein
c33275.graph_c0	ARR-B	AT2G25180.1	1e-120	response regulator 12
c14383.graph_c0	B3	AT4G33280.1	1e-47	B3 family protein
c14392.graph_c1	B3	AT4G01580.1	8e-23	B3 family protein
c17078.graph_c0	B3	AT5G66980.1	1e-39	B3 family protein
c26567.graph_c0	B3	AT4G32010.1	0	HSI2-like 1
c28113.graph_c0	B3	AT2G30470.1	0	high-level expression of sugar-inducible gene 2
c28597.graph_c2	B3	AT2G46870.1	8e-69	B3 family protein
c29740.graph_c0	B3	AT3G18990.1	7e-74	B3 family protein
c31415.graph_c0	B3	AT1G49480.1	8e-06	related to vernalization1 1
c32816.graph_c0	B3	AT3G18990.1	2e-24	B3 family protein
c34833.graph_c0	B3	AT3G18990.1	1e-146	B3 family protein
c35691.graph_c0	B3	AT4G01580.1	3e-31	B3 family protein
c46914.graph_c0	B3	AT1G19220.1	6e-13	auxin response factor 19
c6138.graph_c0	B3	AT3G18990.1	3e-06	B3 family protein
c7133.graph_c0	B3	AT5G42700.1	2e-33	B3 family protein
c7201.graph_c0	B3	AT3G18990.1	1e-27	B3 family protein
c12512.graph_c0	BBR-BPC	AT2G01930.1	1e-103	basic pentacysteine1
c17701.graph_c0	BES1	AT5G45300.1	0	beta-amylase 2
c29188.graph_c0	BES1	AT1G75080.2	1e-110	BES1 family protein
c30672.graph_c0	BES1	AT2G45880.1	0	beta-amylase 7
c34869.graph_c0	BES1	AT1G78700.1	1e-134	BES1/BZR1 homolog 4
c11225.graph_c0	bHLH	AT3G56770.1	4e-32	bHLH family protein
c11553.graph_c0	bHLH	AT4G16430.1	0	bHLH family protein
c12213.graph_c0	bHLH	AT1G01260.1	0	bHLH family protein
c12645.graph_c0	bHLH	AT5G08130.3	7e-72	bHLH family protein
c14948.graph_c0	bHLH	AT5G46830.1	2e-62	NACL-inducible gene 1
c15748.graph_c0	bHLH	AT4G36930.1	1e-46	bHLH family protein
c21359.graph_c0	bHLH	AT5G58010.1	2e-59	LJRHL1-like 3
c21405.graph_c0	bHLH	AT4G20970.1	2e-38	bHLH family protein
c22086.graph_c0	bHLH	AT3G61950.1	6e-82	bHLH family protein
c2272.graph_c0	bHLH	AT5G57150.1	1e-88	bHLH family protein
c22910.graph_c0	bHLH	AT5G65640.1	5e-92	beta HLH protein 93
c24571.graph_c1	bHLH	AT1G59640.1	9e-59	BIG PETAL P
c25663.graph_c0	bHLH	AT2G20180.2	3e-91	phytochrome interacting factor 3-like 5
c26566.graph_c0	bHLH	AT2G31210.1	1e-84	bHLH family protein
c27501.graph_c0	bHLH	AT1G51140.1	4e-72	bHLH family protein
c27817.graph_c0	bHLH	AT1G09530.2	7e-85	phytochrome interacting factor 3
c27826.graph_c0	bHLH	AT4G05170.1	4e-15	bHLH family protein
c28204.graph_c0	bHLH	AT4G14410.2	3e-87	bHLH family protein
c29079.graph_c0	bHLH	AT5G54680.1	1e-44	bHLH family protein
c31068.graph_c0	bHLH	AT2G31280.1	0	conserved peptide upstream open reading frame 7
c32175.graph_c0	bHLH	AT5G43650.1	1e-38	bHLH family protein
c32451.graph_c0	bHLH	AT4G36930.1	1e-21	bHLH family protein
c33500.graph_c0	bHLH	AT4G09820.1	5e-59	bHLH family protein
c35286.graph_c0	bHLH	AT3G19860.2	1e-102	bHLH family protein
c41363.graph_c0	bHLH	AT3G20640.1	9e-33	bHLH family protein
c48235.graph_c0	bHLH	AT1G72210.1	5e-93	bHLH family protein
c589.graph_c1	bHLH	AT5G67060.1	8e-48	bHLH family protein
c5925.graph_c0	bHLH	AT2G40200.1	4e-49	bHLH family protein
c6085.graph_c0	bHLH	AT3G07340.1	2e-49	bHLH family protein
c6149.graph_c0	bHLH	AT5G54680.1	1e-90	bHLH family protein
c6324.graph_c0	bHLH	AT1G51140.1	1e-69	bHLH family protein
c7838.graph_c0	bHLH	AT5G38860.1	1e-67	BES1-interacting Myc-like protein 3
c7909.graph_c0	bHLH	AT5G67110.1	3e-08	bHLH family protein
c53694.graph_c0	bHLH	No hit	-	-
c10618.graph_c0	bZIP	AT3G56850.1	1e-106	ABA-responsive element binding protein 3
c16748.graph_c0	bZIP	AT3G12250.1	0	TGACG motif-binding factor 6
c19960.graph_c0	bZIP	AT4G36730.2	5e-18	G-box binding factor 1
c21931.graph_c0	bZIP	AT3G12250.1	1e-107	TGACG motif-binding factor 6
c24018.graph_c0	bZIP	AT3G62420.1	4e-66	basic region/leucine zipper motif 53
c25067.graph_c0	bZIP	AT5G65210.2	0	bZIP family protein
c25429.graph_c0	bZIP	AT2G16770.1	9e-57	bZIP family protein
c28763.graph_c0	bZIP	AT1G77920.1	1e-160	bZIP family protein
c30261.graph_c0	bZIP	AT1G08320.3	0	bZIP family protein
c31006.graph_c0	bZIP	AT5G28770.3	2e-43	bZIP family protein
c31393.graph_c0	bZIP	AT4G38900.3	1e-108	bZIP family protein
c32286.graph_c0	bZIP	AT4G38900.3	0	bZIP family protein
c32409.graph_c0	bZIP	AT2G16770.1	1e-115	bZIP family protein
c34086.graph_c0	bZIP	AT1G42990.1	6e-38	basic region/leucine zipper motif 60
c34227.graph_c0	bZIP	AT4G34000.1	2e-57	abscisic acid responsive elements-binding factor 3
c34544.graph_c0	bZIP	AT1G43700.1	1e-96	VIRE2-interacting protein 1
c51967.graph_c0	bZIP	AT4G01120.1	2e-05	G-box binding factor 2
c8136.graph_c0	bZIP	AT2G40950.1	1e-124	bZIP family protein
c8571.graph_c0	bZIP	AT3G49760.1	2e-22	basic leucine-zipper 5
c9376.graph_c0	bZIP	AT2G35530.1	1e-173	basic region/leucine zipper transcription factor 16
c9755.graph_c0	bZIP	AT2G46270.1	1e-126	G-box binding factor 3
c40200.graph_c0	bZIP	No hit	-	-
c46934.graph_c0	bZIP	No hit	-	-
c13713.graph_c0	C2H2	AT3G60580.1	2e-14	C2H2-like zinc finger protein
c17000.graph_c0	C2H2	AT2G02080.1	2e-92	indeterminate(ID)-domain 4
c19374.graph_c0	C2H2	AT2G28200.1	9e-67	C2H2 family protein
c1969.graph_c0	C2H2	AT3G23130.1	1e-27	C2H2 family protein
c20766.graph_c0	C2H2	AT2G28710.1	1e-39	C2H2 family protein
c22768.graph_c0	C2H2	AT5G22890.1	1e-107	C2H2 family protein
c26381.graph_c0	C2H2	AT3G44750.2	5e-39	histone deacetylase 3
c29337.graph_c0	C2H2	AT1G66140.1	5e-49	zinc finger protein 4
c29443.graph_c0	C2H2	AT5G66730.1	0	C2H2-like zinc finger protein
c31026.graph_c0	C2H2	AT1G74250.1	0	DNAJ heat shock N-terminal domain-containing protein
c33368.graph_c0	C2H2	AT1G27730.1	4e-67	salt tolerance zinc finger
c33690.graph_c0	C2H2	AT4G12240.1	1e-123	C2H2 family protein
c34680.graph_c0	C2H2	AT5G66730.1	1e-146	C2H2-like zinc finger protein
c34752.graph_c0	C2H2	AT5G59820.1	2e-43	C2H2 family protein
c34858.graph_c0	C2H2	AT1G34370.2	0	C2H2 family protein
c34989.graph_c0	C2H2	AT1G34790.1	1e-118	C2H2 family protein
c35267.graph_c0	C2H2	AT5G52010.1	1e-159	C2H2-like zinc finger protein
c35743.graph_c0	C2H2	AT2G41835.1	1e-128	C2H2 family protein
c36230.graph_c0	C2H2	AT1G26610.1	1e-101	C2H2-like zinc finger protein
c40037.graph_c0	C2H2	AT3G60580.1	2e-17	C2H2-like zinc finger protein
c40853.graph_c0	C2H2	AT3G60580.1	7e-45	C2H2-like zinc finger protein
c41350.graph_c0	C2H2	AT2G01940.1	1e-116	C2H2-like zinc finger protein
c48447.graph_c0	C2H2	AT5G04390.1	1e-29	C2H2 family protein
c51532.graph_c0	C2H2	AT5G56200.1	9e-24	C2H2 family protein
c9603.graph_c0	C2H2	AT5G57520.1	2e-37	zinc finger protein 2
c15060.graph_c0	C3H	AT4G25440.1	0	zinc finger WD40 repeat protein 1
c17908.graph_c0	C3H	AT5G06770.1	2e-38	C3H family protein
c19644.graph_c0	C3H	AT3G12130.1	8e-84	C3H family protein
c20959.graph_c0	C3H	AT3G06410.1	1e-51	C3H family protein
c23511.graph_c0	C3H	AT2G47850.1	0	C3H family protein
c23575.graph_c0	C3H	AT2G33835.1	6e-19	C3H family protein
c24497.graph_c0	C3H	AT1G04990.2	1e-131	C3H family protein
c27312.graph_c0	C3H	AT2G20280.1	0.0002	C3H family protein
c28606.graph_c0	C3H	AT3G48440.1	1e-144	C3H family protein
c29535.graph_c0	C3H	AT3G02830.1	1e-146	zinc finger protein 1
c29902.graph_c1	C3H	AT1G03790.1	1e-98	C3H family protein
c30123.graph_c0	C3H	AT3G06410.1	6e-15	C3H family protein
c32481.graph_c0	C3H	AT5G63260.2	3e-45	C3H family protein
c33638.graph_c0	C3H	AT5G06770.1	0.0003	C3H family protein
c34304.graph_c0	C3H	AT2G41900.1	0	CCCH-type zinc finger protein with ARM repeat domain
c34720.graph_c0	C3H	AT2G20280.1	1e-141	C3H family protein
c35377.graph_c0	C3H	AT5G58620.1	1e-134	C3H family protein
c7279.graph_c0	C3H	AT2G20280.1	1e-178	C3H family protein
c25633.graph_c0	CAMTA	AT2G22300.2	0	signal responsive 1
c34809.graph_c0	CAMTA	AT2G22300.2	0	signal responsive 1
c16727.graph_c0	CO-like	AT3G02380.1	1e-135	CONSTANS-like 2
c34130.graph_c0	CO-like	AT5G24930.1	1e-141	CONSTANS-like 4
c38379.graph_c0	CO-like	AT1G25440.1	3e-68	B-box type zinc finger protein with CCT domain
c29838.graph_c0	CPP	AT4G29000.1	1e-145	Tesmin/TSO1-like CXC domain-containing protein
c32128.graph_c0	CPP	AT4G14770.1	1e-176	TESMIN/TSO1-like CXC 2
c6526.graph_c0	CPP	AT4G29000.1	1e-160	Tesmin/TSO1-like CXC domain-containing protein
c27724.graph_c0	DBB	AT4G38960.1	5e-90	DBB family protein
c28227.graph_c0	DBB	AT2G47890.1	2e-83	B-box type zinc finger protein with CCT domain
c28574.graph_c0	DBB	AT2G31380.1	1e-107	salt tolerance homologue
c29192.graph_c0	DBB	AT2G21320.1	1e-33	DBB family protein
c10370.graph_c0	Dof	AT3G61850.4	6e-59	Dof family protein
c14101.graph_c0	Dof	AT5G60200.1	3e-26	TARGET OF MONOPTEROS 6
c20439.graph_c0	Dof	AT3G47500.1	1e-128	cycling DOF factor 3
c23666.graph_c0	Dof	AT4G24060.1	7e-73	Dof family protein
c29765.graph_c0	Dof	AT1G51700.1	6e-45	DOF zinc finger protein 1
c30919.graph_c0	Dof	AT3G50410.1	2e-53	OBF binding protein 1
c32890.graph_c0	Dof	AT5G60850.1	3e-44	OBF binding protein 4
c376.graph_c0	Dof	AT5G39660.1	4e-82	cycling DOF factor 2
c38045.graph_c0	Dof	AT1G07640.2	3e-63	Dof family protein
c38616.graph_c0	Dof	AT5G62940.1	5e-30	Dof family protein
c38869.graph_c0	Dof	AT1G29160.1	4e-63	Dof family protein
c40583.graph_c0	Dof	AT3G55370.1	1e-60	OBF-binding protein 3
c41470.graph_c0	Dof	AT5G60850.1	9e-35	OBF binding protein 4
c16110.graph_c0	E2F/DP	AT5G03415.1	1e-151	Transcription factor DP
c31651.graph_c0	EIL	AT3G20770.1	0	EIL family protein
c11142.graph_c0	ERF	AT5G64750.1	3e-31	ERF family protein
c12891.graph_c0	ERF	AT5G44210.1	5e-56	erf domain protein 9
c13823.graph_c1	ERF	AT4G13620.1	4e-73	ERF family protein
c19128.graph_c0	ERF	AT1G50640.1	2e-49	ethylene responsive element binding factor 3
c20712.graph_c0	ERF	AT3G25890.1	8e-34	ERF family protein
c22310.graph_c0	ERF	AT4G25490.1	1e-71	C-repeat/DRE binding factor 1
c24274.graph_c0	ERF	AT4G13040.1	9e-51	ERF family protein
c26586.graph_c0	ERF	AT5G67190.1	9e-56	DREB and EAR motif protein 2
c30154.graph_c0	ERF	AT4G39780.1	1e-85	ERF family protein
c31821.graph_c0	ERF	AT4G17500.1	6e-40	ethylene responsive element binding factor 1
c33738.graph_c0	ERF	AT5G13330.1	3e-29	related to AP2 6l
c33933.graph_c0	ERF	AT5G51190.1	1e-52	ERF family protein
c34091.graph_c0	ERF	AT1G28360.1	1e-52	ERF domain protein 12
c34297.graph_c0	ERF	AT5G07580.1	2e-41	ERF family protein
c34796.graph_c0	ERF	AT5G11590.1	3e-55	ERF family protein
c34987.graph_c0	ERF	AT3G23240.1	5e-36	ethylene response factor 1
c35848.graph_c0	ERF	AT2G33710.1	6e-28	ERF family protein
c38455.graph_c0	ERF	AT2G44840.1	1e-28	ethylene-responsive element binding factor 13
c39011.graph_c0	ERF	AT5G11590.1	2e-59	ERF family protein
c407.graph_c1	ERF	AT2G44840.1	3e-29	ethylene-responsive element binding factor 13
c41461.graph_c0	ERF	AT5G61890.1	2e-27	ERF family protein
c42174.graph_c0	ERF	AT4G27950.1	1e-41	cytokinin response factor 4
c45558.graph_c0	ERF	AT4G23750.1	5e-29	cytokinin response factor 2
c51946.graph_c0	ERF	AT5G07580.1	2e-26	ERF family protein
c5798.graph_c0	ERF	AT4G27950.1	6e-77	cytokinin response factor 4
c6066.graph_c0	ERF	AT5G19790.1	3e-41	related to AP2 11
c8122.graph_c0	ERF	AT3G16770.1	2e-64	ethylene-responsive element binding protein
c8127.graph_c0	ERF	AT1G78080.1	1e-95	related to AP2 4
c8622.graph_c0	ERF	AT5G25810.1	4e-30	ERF family protein
c10287.graph_c0	FAR1	AT2G27110.2	2e-52	FAR1-related sequence 3
c12136.graph_c0	FAR1	AT4G15090.1	6e-42	FAR1 family protein
c13310.graph_c0	FAR1	AT4G38180.1	0	FAR1-related sequence 5
c17469.graph_c0	FAR1	AT1G80010.1	3e-79	FAR1-related sequence 8
c19500.graph_c0	FAR1	AT5G28530.1	0	FAR1-related sequence 10
c20469.graph_c0	FAR1	AT1G10240.1	0	FAR1-related sequence 11
c22980.graph_c0	FAR1	AT3G06250.1	0	FAR1-related sequence 7
c23432.graph_c0	FAR1	AT4G38180.1	8e-49	FAR1-related sequence 5
c24253.graph_c0	FAR1	AT4G38180.1	0	FAR1-related sequence 5
c25722.graph_c0	FAR1	AT3G07500.1	9e-46	FAR1 family protein
c30086.graph_c0	FAR1	AT4G38180.1	1e-104	FAR1-related sequence 5
c31152.graph_c0	FAR1	AT1G10240.1	0	FAR1-related sequence 11
c31940.graph_c0	FAR1	AT4G38180.1	1e-121	FAR1-related sequence 5
c33431.graph_c0	FAR1	AT2G32250.3	0	FAR1-related sequence 2
c33729.graph_c0	FAR1	AT1G52520.1	0	FAR1-related sequence 6
c35271.graph_c0	FAR1	AT4G12850.1	7e-68	FAR1 family protein
c41739.graph_c0	FAR1	AT1G76320.2	3e-14	FAR1-related sequence 4
c47712.graph_c0	FAR1	AT5G18960.1	9e-07	FAR1-related sequence 12
c54665.graph_c0	FAR1	AT3G06250.1	3e-09	FAR1-related sequence 7
c55733.graph_c0	FAR1	AT3G07500.1	7e-18	FAR1 family protein
c5922.graph_c0	FAR1	AT1G52520.1	0	FAR1-related sequence 6
c8363.graph_c0	FAR1	AT3G07500.1	2e-93	FAR1 family protein
c14734.graph_c0	G2-like	AT1G25550.1	3e-50	G2-like family protein
c14933.graph_c0	G2-like	AT2G01060.1	2e-47	G2-like family protein
c20449.graph_c0	G2-like	AT4G13640.1	1e-36	G2-like family protein
c22982.graph_c0	G2-like	AT4G28610.1	1e-127	phosphate starvation response 1
c23514.graph_c0	G2-like	AT3G46640.2	3e-82	G2-like family protein
c28566.graph_c0	G2-like	AT2G03500.1	8e-61	G2-like family protein
c37317.graph_c0	G2-like	AT5G42630.1	3e-72	G2-like family protein
c42088.graph_c0	G2-like	AT5G18240.2	9e-50	myb-related protein 1
c13542.graph_c0	GATA	AT4G24470.3	2e-86	GATA-type zinc finger protein with TIFY domain
c20987.graph_c0	GATA	AT1G08010.2	2e-56	GATA transcription factor 11
c28013.graph_c0	GATA	AT4G26150.1	5e-27	cytokinin-responsive gata factor 1
c28786.graph_c0	GATA	AT5G25830.1	3e-83	GATA transcription factor 12
c35076.graph_c0	GATA	AT4G17570.3	1e-173	GATA transcription factor 26
c46428.graph_c0	GATA	AT4G36240.1	7e-38	GATA transcription factor 7
c8509.graph_c0	GATA	AT3G54810.2	3e-77	GATA family protein
c13990.graph_c0	GeBP	AT5G28040.1	2e-10	DNA-binding storekeeper protein-related transcriptional regulator
c24041.graph_c0	GeBP	AT5G28040.1	2e-76	DNA-binding storekeeper protein-related transcriptional regulator
c30316.graph_c0	GeBP	AT3G04930.2	3e-17	DNA-binding storekeeper protein-related transcriptional regulator
c7583.graph_c0	GeBP	AT1G11510.1	2e-40	DNA-binding storekeeper protein-related transcriptional regulator
c21046.graph_c0	GRAS	AT4G08250.1	7e-24	GRAS family protein
c21698.graph_c1	GRAS	AT4G37650.1	0	GRAS family protein
c23506.graph_c0	GRAS	AT3G54220.1	0	GRAS family protein
c26241.graph_c0	GRAS	AT5G48150.1	0	GRAS family protein
c26308.graph_c0	GRAS	AT1G07530.1	0	SCARECROW-like 14
c26461.graph_c0	GRAS	AT5G41920.1	0	GRAS family protein
c28978.graph_c0	GRAS	AT2G01570.1	0	GRAS family protein
c29857.graph_c0	GRAS	AT1G50600.1	0	scarecrow-like 5
c30815.graph_c0	GRAS	AT1G50420.1	0	scarecrow-like 3
c31746.graph_c0	GRAS	AT1G14920.1	0	GRAS family protein
c32614.graph_c0	GRAS	AT4G00150.1	1e-126	GRAS family protein
c32733.graph_c0	GRAS	AT1G07530.1	0	SCARECROW-like 14
c35455.graph_c0	GRAS	AT1G21450.1	0	SCARECROW-like 1
c37101.graph_c0	GRAS	AT4G08250.1	0	GRAS family protein
c42161.graph_c0	GRAS	AT4G36710.1	2e-51	GRAS family protein
c48135.graph_c0	GRAS	AT1G63100.1	5e-13	GRAS family protein
c55557.graph_c0	GRAS	AT1G63100.1	1e-39	GRAS family protein
c16420.graph_c0	GRF	AT4G37740.1	1e-20	growth-regulating factor 2
c27816.graph_c0	GRF	AT2G22840.1	1e-123	growth-regulating factor 1
c28721.graph_c1	GRF	AT5G53660.1	3e-22	growth-regulating factor 7
c31313.graph_c0	GRF	AT3G52910.1	2e-96	growth-regulating factor 4
c9781.graph_c0	GRF	AT3G13960.1	9e-48	growth-regulating factor 5
c20726.graph_c0	HB-other	AT2G34710.1	4e-35	HD-ZIP family protein
c31831.graph_c0	HB-other	AT4G02560.2	0	HB-other family protein
c31892.graph_c0	HB-other	AT1G73360.1	1e-108	homeodomain GLABROUS 11
c32426.graph_c0	HB-other	AT4G03250.1	7e-98	HB-other family protein
c33082.graph_c0	HB-other	AT4G12750.1	0	Homeodomain-like transcriptional regulator
c36089.graph_c0	HB-other	AT5G46880.1	2e-24	homeobox-7
c36080.graph_c0	HB-PHD	AT3G19510.1	1e-133	Homeodomain-like protein with RING/FYVE/PHD-type zinc finger domain
c31027.graph_c0	HD-ZIP	AT4G40060.1	2e-80	homeobox protein 16
c25939.graph_c0	HD-ZIP	AT1G69780.1	1e-124	HD-ZIP family protein
c29158.graph_c0	HD-ZIP	AT5G06710.1	3e-89	homeobox from Arabidopsis thaliana
c23950.graph_c0	HD-ZIP	AT4G37790.1	1e-103	HD-ZIP family protein
c34643.graph_c0	HD-ZIP	AT2G01430.1	1e-80	homeobox-leucine zipper protein 17
c29284.graph_c0	HD-ZIP	AT3G01470.1	2e-35	homeobox 1
c34258.graph_c1	HD-ZIP	AT4G36740.1	1e-62	homeobox protein 40
c21434.graph_c0	HD-ZIP	AT3G60390.1	5e-65	homeobox-leucine zipper protein 3
c38715.graph_c0	HD-ZIP	AT4G21750.2	0	HD-ZIP family protein
c28867.graph_c0	HD-ZIP	AT1G05230.4	0	homeodomain GLABROUS 2
c24006.graph_c0	HD-ZIP	AT5G60690.1	0	HD-ZIP family protein
c27534.graph_c0	HRT-like	AT5G56780.1	8e-76	effector of transcription2
c28593.graph_c0	HRT-like	AT5G56780.1	3e-80	effector of transcription2
c21648.graph_c0	HSF	AT3G22830.1	1e-131	heat shock transcription factor A6B
c26433.graph_c0	HSF	AT4G13980.1	0	HSF family protein
c6606.graph_c0	HSF	AT3G24520.1	1e-42	heat shock transcription factor C1
c24692.graph_c0	LBD	AT5G66870.1	9e-78	ASYMMETRIC LEAVES 2-like 1
c26517.graph_c0	LBD	AT2G45420.1	1e-89	LOB domain-containing protein 18
c26666.graph_c0	LBD	AT3G02550.1	1e-108	LOB domain-containing protein 41
c34454.graph_c0	LBD	AT3G02550.1	1e-79	LOB domain-containing protein 41
c29537.graph_c0	M-type_MADS	AT2G24840.1	1e-21	AGAMOUS-like 61
c31285.graph_c0	M-type_MADS	AT1G18750.1	1e-115	AGAMOUS-like 65
c32063.graph_c0	M-type_MADS	AT1G47760.1	5e-19	AGAMOUS-like 102
c56755.graph_c0	M-type_MADS	AT3G57390.1	2e-35	AGAMOUS-like 18
c12233.graph_c2	MIKC_MADS	AT3G02310.1	1e-108	MIKC_MADS family protein
c13038.graph_c0	MIKC_MADS	AT1G24260.1	1e-126	MIKC_MADS family protein
c13534.graph_c0	MIKC_MADS	AT3G58780.1	1e-128	MIKC_MADS family protein
c16226.graph_c0	MIKC_MADS	AT3G54340.1	1e-79	MIKC_MADS family protein
c17472.graph_c0	MIKC_MADS	AT5G23260.2	5e-92	MIKC_MADS family protein
c19167.graph_c0	MIKC_MADS	AT5G23260.2	2e-63	MIKC_MADS family protein
c20307.graph_c0	MIKC_MADS	AT5G60910.1	7e-91	AGAMOUS-like 8
c23865.graph_c0	MIKC_MADS	AT5G65060.1	2e-39	MIKC_MADS family protein
c33983.graph_c0	MIKC_MADS	AT5G60910.1	6e-96	AGAMOUS-like 8
c40388.graph_c0	MIKC_MADS	AT5G20240.1	1e-85	MIKC_MADS family protein
c40982.graph_c0	MIKC_MADS	AT2G22540.1	1e-104	MIKC_MADS family protein
c41850.graph_c0	MIKC_MADS	AT3G54340.1	9e-33	MIKC_MADS family protein
c118.graph_c1	MYB	AT1G17950.1	2e-72	myb domain protein 52
c13169.graph_c0	MYB	AT2G37630.1	1e-105	MYB family protein
c1320.graph_c0	MYB	AT2G31180.1	8e-85	myb domain protein 14
c13488.graph_c0	MYB	AT4G37260.1	1e-104	myb domain protein 73
c16537.graph_c0	MYB	AT3G46130.1	6e-45	myb domain protein 48
c20310.graph_c0	MYB	AT3G11280.1	3e-97	MYB family protein
c20639.graph_c0	MYB	AT2G36890.1	8e-78	MYB family protein
c21421.graph_c0	MYB	AT2G37630.1	1e-168	MYB family protein
c21654.graph_c0	MYB	AT3G61250.1	6e-72	myb domain protein 17
c24908.graph_c0	MYB	AT3G08500.1	8e-81	myb domain protein 83
c25031.graph_c0	MYB	AT2G47460.1	9e-73	myb domain protein 12
c25169.graph_c0	MYB	AT4G32730.1	1e-145	Homeodomain-like protein
c29180.graph_c0	MYB	AT1G48000.1	3e-85	myb domain protein 112
c29717.graph_c0	MYB	AT5G02320.2	1e-177	myb domain protein 3r-5
c34712.graph_c0	MYB	AT3G28910.1	1e-114	myb domain protein 30
c34965.graph_c0	MYB	AT5G04760.1	3e-85	MYB family protein
c35403.graph_c0	MYB	AT5G04760.1	7e-65	MYB family protein
c36078.graph_c0	MYB	AT1G09540.1	1e-106	myb domain protein 61
c48772.graph_c0	MYB	AT5G52600.1	3e-69	myb domain protein 82
c524.graph_c0	MYB	AT1G49010.1	1e-100	MYB family protein
c6928.graph_c0	MYB	AT2G16720.1	6e-88	myb domain protein 7
c8138.graph_c0	MYB	AT3G50060.1	5e-58	myb domain protein 77
c9240.graph_c0	MYB	AT1G69560.1	7e-75	myb domain protein 105
c10729.graph_c0	MYB_related	AT1G17950.1	1e-40	myb domain protein 52
c13009.graph_c0	MYB_related	AT5G17300.1	1e-73	MYB_related family protein
c13668.graph_c0	MYB_related	AT3G21430.2	0	DNA binding
c20082.graph_c0	MYB_related	AT3G21430.2	0	DNA binding
c22501.graph_c0	MYB_related	AT1G14350.1	0.0005	MYB family protein
c23516.graph_c0	MYB_related	AT3G57980.1	2e-94	DNA-binding bromodomain-containing protein
c23546.graph_c0	MYB_related	AT1G07540.1	0	TRF-like 2
c23727.graph_c0	MYB_related	AT1G17520.1	3e-94	MYB_related family protein
c23847.graph_c0	MYB_related	AT1G19000.1	8e-67	MYB_related family protein
c26686.graph_c0	MYB_related	AT3G09600.1	1e-128	MYB_related family protein
c27122.graph_c0	MYB_related	AT1G72650.1	4e-25	TRF-like 6
c33979.graph_c0	MYB_related	AT5G47390.1	1e-141	MYB_related family protein
c34564.graph_c0	MYB_related	AT1G01060.3	1e-150	MYB_related family protein
c35554.graph_c0	MYB_related	AT5G45420.1	4e-26	MYB_related family protein
c36123.graph_c0	MYB_related	AT4G09460.1	4e-39	myb domain protein 6
c42611.graph_c0	MYB_related	AT2G36890.1	1e-31	MYB family protein
c49699.graph_c0	MYB_related	AT3G13540.1	1e-43	myb domain protein 5
c50384.graph_c0	MYB_related	AT1G14350.1	4e-41	MYB family protein
c13516.graph_c0	NAC	AT4G27410.2	1e-137	NAC family protein
c24588.graph_c0	NAC	AT3G12910.1	2e-15	NAC family protein
c25152.graph_c0	NAC	AT1G54330.1	9e-64	NAC domain containing protein 20
c25993.graph_c0	NAC	AT1G02230.1	1e-25	NAC domain containing protein 4
c26729.graph_c0	NAC	AT4G29230.1	1e-169	NAC domain containing protein 75
c27350.graph_c0	NAC	AT4G35580.1	1e-134	NAC transcription factor-like 9
c28565.graph_c0	NAC	AT1G25580.1	0	NAC family protein
c32458.graph_c0	NAC	AT3G44290.1	4e-19	NAC domain containing protein 60
c32459.graph_c0	NAC	AT1G02230.1	8e-25	NAC domain containing protein 4
c32474.graph_c0	NAC	AT3G10480.1	8e-10	NAC domain containing protein 50
c33451.graph_c0	NAC	AT1G33060.1	7e-28	NAC 014
c34520.graph_c0	NAC	AT1G34190.1	1e-127	NAC domain containing protein 17
c37496.graph_c0	NAC	AT1G01720.1	4e-20	NAC family protein
c38860.graph_c0	NAC	AT3G03200.1	2e-17	NAC domain containing protein 45
c43044.graph_c0	NAC	AT1G54330.1	2e-41	NAC domain containing protein 20
c47293.graph_c0	NAC	AT5G08790.1	8e-14	NAC family protein
c51926.graph_c0	NAC	AT2G17040.1	2e-36	NAC domain containing protein 36
c57176.graph_c0	NAC	AT3G17730.1	9e-32	NAC domain containing protein 57
c8341.graph_c0	NAC	AT2G27300.1	4e-30	NTM1-like 8
c8350.graph_c0	NAC	AT3G10480.2	1e-148	NAC domain containing protein 50
c8965.graph_c0	NAC	AT5G13180.1	1e-107	NAC domain containing protein 83
c9680.graph_c0	NAC	AT4G28530.1	7e-95	NAC domain containing protein 74
c34800.graph_c0	NF-X1	AT1G10170.1	0	NF-X-like 1
c14102.graph_c0	NF-YA	AT5G12840.2	1e-43	nuclear factor Y, subunit A1
c18698.graph_c0	NF-YA	AT5G12840.2	3e-51	nuclear factor Y, subunit A1
c20963.graph_c0	NF-YA	AT5G12840.1	5e-93	nuclear factor Y, subunit A1
c26819.graph_c0	NF-YA	AT1G72830.1	4e-75	nuclear factor Y, subunit A3
c13613.graph_c0	NF-YB	AT2G37060.1	5e-40	nuclear factor Y, subunit B8
c15790.graph_c0	NF-YB	AT3G53340.1	1e-48	nuclear factor Y, subunit B10
c22240.graph_c0	NF-YB	AT4G14540.1	2e-76	nuclear factor Y, subunit B3
c42454.graph_c0	NF-YB	AT4G14540.1	3e-67	nuclear factor Y, subunit B3
c7419.graph_c0	NF-YB	AT5G23090.2	4e-93	nuclear factor Y, subunit B13
c8364.graph_c0	NF-YC	AT1G07980.1	3e-32	nuclear factor Y, subunit C10
c24039.graph_c0	Nin-like	AT2G43500.1	0	Nin-like family protein
c30499.graph_c0	Nin-like	AT4G24020.1	0	NIN like protein 7
c32980.graph_c1	Nin-like	AT4G35270.1	0	Nin-like family protein
c33108.graph_c0	NZZ/SPL	AT4G27330.1	1e-13	sporocyteless (SPL)
c34031.graph_c0	S1Fa-like	AT2G37120.1	1e-17	S1FA-like DNA-binding protein
c32353.graph_c0	SBP	AT2G42200.1	6e-71	squamosa promoter binding protein-like 9
c33359.graph_c0	SBP	AT5G18830.1	0	squamosa promoter binding protein-like 7
c7434.graph_c0	SBP	AT3G60030.1	0	squamosa promoter-binding protein-like 12
c9762.graph_c0	SRS	AT1G75520.1	2e-78	SHI-related sequence 5
c29489.graph_c0	STAT	AT1G78540.1	0	SH2 domain protein B
c15406.graph_c0	TALE	AT5G02030.1	1e-126	TALE family protein
c40292.graph_c0	TALE	AT1G70510.1	5e-83	KNOTTED-like from Arabidopsis thaliana 2
c12265.graph_c0	TALE	AT1G23380.2	2e-89	KNOTTED1-like homeobox gene 6
c24020.graph_c1	TALE	AT5G25220.2	0	KNOTTED1-like homeobox gene 3
c14939.graph_c1	TCP	AT5G51910.2	4e-66	TCP family protein
c19315.graph_c0	TCP	AT1G58100.1	4e-68	TCP family protein
c24946.graph_c0	TCP	AT1G69690.1	4e-29	TCP family protein
c24946.graph_c1	TCP	AT1G69690.1	6e-26	TCP family protein
c27216.graph_c0	TCP	AT3G15030.2	9e-79	TCP family protein
c29028.graph_c0	TCP	AT3G02150.1	2e-52	plastid transcription factor 1
c34851.graph_c0	TCP	AT4G18390.1	8e-79	TEOSINTE BRANCHED 1, cycloidea and PCF transcription factor 2
c35277.graph_c0	TCP	AT3G27010.1	4e-87	TCP family protein
c8869.graph_c0	TCP	AT5G23280.1	3e-97	TCP family protein
c10930.graph_c0	Trihelix	AT5G03680.1	3e-97	Trihelix family protein
c16720.graph_c0	Trihelix	AT5G01380.1	3e-74	Trihelix family protein
c18926.graph_c0	Trihelix	AT3G10030.1	0	Trihelix family protein
c21232.graph_c0	Trihelix	AT5G03680.1	1e-145	Trihelix family protein
c22012.graph_c0	Trihelix	AT1G76870.1	2e-66
c22317.graph_c0	Trihelix	AT4G31270.1	3e-61	sequence-specific DNA binding transcription factors
c22856.graph_c0	Trihelix	AT1G76880.1	2e-17	Trihelix family protein
c23508.graph_c0	Trihelix	AT5G63420.1	0	Trihelix family protein
c24443.graph_c0	Trihelix	AT2G38250.1	2e-30	Trihelix family protein
c25456.graph_c0	Trihelix	AT2G33550.1	8e-08	Trihelix family protein
c25922.graph_c0	Trihelix	AT1G76880.1	1e-149	Trihelix family protein
c26536.graph_c0	Trihelix	AT1G76880.1	1e-128	Trihelix family protein
c34019.graph_c0	Trihelix	AT5G28300.1	3e-16	Trihelix family protein
c34777.graph_c0	Trihelix	AT3G10030.1	1e-161	Trihelix family protein
c35957.graph_c0	Trihelix	AT5G47660.1	1e-45	Trihelix family protein
c7588.graph_c0	Trihelix	AT3G10040.1	1e-114	sequence-specific DNA binding transcription factors
c8901.graph_c1	Trihelix	AT5G28300.1	2e-22	Trihelix family protein
c32499.graph_c1	VOZ	AT1G28520.2	1e-165	vascular plant one zinc finger protein
c24283.graph_c0	Whirly	AT1G71260.1	5e-92	WHIRLY 2
c33362.graph_c0	Whirly	AT1G14410.1	1e-113	ssDNA-binding transcriptional regulator
c12545.graph_c0	WOX	AT4G35550.1	5e-66	WUSCHEL related homeobox 13
c104.graph_c1	WRKY	AT3G56400.1	9e-41	WRKY DNA-binding protein 70
c12582.graph_c0	WRKY	AT4G04450.1	1e-168	WRKY family protein
c14536.graph_c0	WRKY	AT4G30935.1	1e-147	WRKY DNA-binding protein 32
c17403.graph_c1	WRKY	AT4G04450.1	5e-68	WRKY family protein
c17954.graph_c0	WRKY	AT5G28650.1	6e-85	WRKY DNA-binding protein 74
c19335.graph_c0	WRKY	AT4G26640.1	1e-102	WRKY family protein
c20801.graph_c0	WRKY	AT1G13960.1	1e-145	WRKY DNA-binding protein 4
c21980.graph_c0	WRKY	AT4G01250.1	1e-88	WRKY family protein
c23632.graph_c0	WRKY	AT2G30590.1	1e-101	WRKY DNA-binding protein 21
c27798.graph_c0	WRKY	AT2G03340.1	1e-140	WRKY DNA-binding protein 3
c34235.graph_c0	WRKY	AT2G47260.1	4e-75	WRKY DNA-binding protein 23
c34311.graph_c0	WRKY	AT4G31550.1	1e-153	WRKY DNA-binding protein 11
c56146.graph_c0	WRKY	AT2G46130.1	2e-60	WRKY DNA-binding protein 43
c7681.graph_c1	WRKY	AT5G13080.1	8e-60	WRKY DNA-binding protein 75
c8427.graph_c1	WRKY	AT5G49520.1	3e-65	WRKY DNA-binding protein 48
c12838.graph_c0	YABBY	AT1G08465.1	1e-54	YABBY family protein
c13886.graph_c0	YABBY	AT2G26580.1	2e-84	YABBY family protein
c13063.graph_c0	ZF-HD	AT3G28917.1	3e-46	mini zinc finger 2
c14114.graph_c0	ZF-HD	AT4G24660.1	2e-39	homeobox protein 22
c28059.graph_c0	ZF-HD	AT1G69600.1	1e-70	zinc finger homeodomain 1
