# Supplementary material for: Illumina® Sequencing Reveals Candidate Genes of Carotenoid Metabolism in Three Pummelo Cultivars (Citrus Maxima) with Different Pulp Color
Source: Int J Mol Sci. 2019 May 7;20(9):2246. doi: 10.3390/ijms20092246 (PMC6539737; doi:10.3390/ijms20092246)
Supplement: Supplementary file 1 [file ijms-20-02246-s001.zip › ijms-453076-supplementary/Supplementary tables/Table S4.xls]

## Sheet: Sheet1
Table S4. The number and percentage of transcription factors belongs to different families.
TF family	Number of unigene	% Family genes of total TF
bHLH	34	7.81609
ERF	29	6.66667
C2H2	25	5.74713
bZIP	23	5.28736
MYB	23	5.28736
NAC	22	5.05747
FAR1	22	5.05747
MYB_related	18	4.13793
C3H	18	4.13793
GRAS	17	3.90805
Trihelix	17	3.90805
M-type MADS	16	3.67816
WRKY	15	3.44828
B3	15	3.44828
Dof	13	2.98851
HD-ZIP	11	2.52874
ARF	9	2.06897
TCP	9	2.06897
G2-like	8	1.83908
GATA	7	1.6092
HB-other	6	1.37931
NF-YB	5	1.14943
GRF	5	1.14943
API	5	1.14943
BES1	4	0.91954
DBB	4	0.91954
GeBP	4	0.91954
LBD	4	0.91954
NF-YA	4	0.91954
TALE	4	0.91954
CO-like	3	0.689655
CPP	3	0.689655
HSF	3	0.689655
Nin-like	3	0.689655
SBP	3	0.689655
IFHD	3	0.689655
Whirly	2	0.45977
CAMTA	2	0.45977
HRT-like	2	0.45977
YABBY	2	0.45977
ARR-B	1	0.229885
BBR-BPC	1	0.229885
E2F/DP	1	0.229885
EIL	1	0.229885
HB-PHD	1	0.229885
NF-X1	1	0.229885
NF-YC	1	0.229885
NZZ/SPL	1	0.229885
S2Fa-like	1	0.229885
SRS	1	0.229885
STAT	1	0.229885
VOZ	1	0.229885
WOX	1	0.229885
