# Supplementary material for: Illumina® Sequencing Reveals Candidate Genes of Carotenoid Metabolism in Three Pummelo Cultivars (Citrus Maxima) with Different Pulp Color
Source: Int J Mol Sci. 2019 May 7;20(9):2246. doi: 10.3390/ijms20092246 (PMC6539737; doi:10.3390/ijms20092246)
Supplement: Supplementary file 1 [file ijms-20-02246-s001.zip › ijms-453076-supplementary/Supplementary tables/Table S5.xls]

## Sheet: Differentially expressed genes
Table S5. Differentially expressed transcription factor genes
Unigene ID	FPKM
	GXMY			HRMY			HJMY
	T1	T2	T3	T4	T5	T6	T7	T8	T9
c12512.graph_c0	53.8272	47.0136	41.5397	203.671	51.8913	37.5208	382.632	51.527	41.9279
c11225.graph_c0	6.19372	3.61869	1.50381	13.8771	3.05644	0.691744	17.9503	4.14478	0.78568
c12645.graph_c0	6.7846	42.4155	30.1714	1.8801	41.3147	40.9159	1.02435	42.6798	29.8711
c10618.graph_c0	0.515082	0.866889	0.18442	0	2.47386	0.26298	0.0382305	1.61949	0.245981
c10370.graph_c0	1.55769	5.10644	7.2726	2.27601	6.71053	7.45302	1.75735	4.92405	8.62907
c14101.graph_c0	3.46751	0	0.0526699	1.94925	0	0	1.74697	0	0
c11142.graph_c0	2.28131	0.0779025	0.533644	1.22004	0	0.543548	1.02723	0.361869	1.6705
c12891.graph_c0	213.248	30.0699	140.005	456.816	30.9127	255.126	350.278	46.6579	193.239
c13823.graph_c1	2.13937	0.865131	0.169322	2.54043	1.37657	0.287441	5.79162	1.00467	0.0537723
c14734.graph_c0	21.789	6.70362	7.95588	47.6767	7.80134	18.8372	63.0772	7.86764	12.5664
c13169.graph_c0	104.34	44.9296	8.0634	6.12836	46.8107	8.60108	1.67814	52.7036	3.20595
c1320.graph_c0	4.49066	0.0697034	0	0.0682273	0.138637	0	0	0	0
c10729.graph_c0	0.775829	0	0.478632	0	0	2.6204	0	0	3.13502
c13009.graph_c0	2.18397	6.89285	8.62512	42.2288	6.33786	10.9702	157.184	8.24078	10.3876
c13668.graph_c0	10.0072	15.8631	13.0121	4.89371	18.3276	14.6055	1.88821	18.1128	11.9754
c13516.graph_c0	21.8217	4.48597	6.29224	26.6019	4.38684	6.8189	25.2157	6.64211	8.32991
c13613.graph_c0	7.60535	25.9708	20.8669	12.309	22.565	20.9817	9.01197	26.9849	16.9493
c10930.graph_c0	22.7857	16.4566	3.34078	3.62717	20.6022	2.73386	2.48607	17.4166	1.60502
c12582.graph_c0	2.54044	5.74485	15.6582	5.66092	6.24992	27.3628	6.62882	6.1789	25.9176
c12838.graph_c0	49.5923	40.321	16.1545	14.4867	43.9666	17.069	9.91182	49.7438	14.7715
c13886.graph_c0	2.61777	2.68175	0.915468	3.66273	0.372131	1.30544	5.31378	0.651827	1.45364
c13063.graph_c0	961.897	761.831	400.19	2843.18	681.194	242.764	3047.44	639.9	385.748
c14114.graph_c0	1.5885	0.765801	0.187352	2.24875	0.0951964	0.286243	0.0970957	0	0.178494
c17650.graph_c1	0.596521	0.984552	0.498349	0.0996933	2.02575	0.812158	0.241053	2.16842	0.284873
c14948.graph_c0	51.5972	44.1383	28.9185	57.5082	37.3639	24.6265	63.2518	37.8491	16.8871
c15748.graph_c0	0.869403	0.116172	0.113685	2.8428	0.154041	0.154394	5.65611	0.629577	0.144414
c17000.graph_c0	3.15032	0.528108	0.516802	1.4359	0.583546	0.9943	0.535669	0.272571	0.656491
c19374.graph_c0	0.459999	0	1.84461	0.410011	0.156213	5.53217	0.10622	0	4.49114
c17908.graph_c0	36.2692	28.0135	37.6735	71.0136	21.5197	24.6622	70.0157	22.4995	32.6081
c16727.graph_c0	4.22267	0.850387	0.615091	6.55045	0.551537	0.5528	18.2263	0.815797	0.172356
c19128.graph_c0	29.2198	19.1284	39.0576	35.9163	17.6052	83.8275	32.7413	24.7766	51.1437
c14933.graph_c0	1.03324	8.3434	1.21862	0.792292	6.99699	1.17918	0.568401	4.69992	0.464404
c16420.graph_c0	8.71685	0	0	1.13581	0	0	1.68874	0.0585887	0
c17472.graph_c0	2.31592	0	2.22294	0	0.200802	10.2141	0.307213	0.117242	9.97739
c19167.graph_c0	5.60721	0	0	0	0.174874	0	0.653996	0	0
c18698.graph_c0	2.39519	0.39435	0.514544	0.171555	0.305023	0.524094	0.133332	0.610604	0.776176
c15790.graph_c0	5.1313	20.4793	19.6122	7.07491	22.7622	20.4128	5.8874	24.1639	17.4597
c15406.graph_c0	8.46079	2.26957	6.70525	14.0272	2.17105	6.09718	5.13032	1.95789	5.74337
c14939.graph_c1	4.59227	3.05794	0.805666	2.36001	3.45042	1.93432	1.43156	4.30235	0.657922
c19315.graph_c0	17.8909	6.05795	2.3411	6.91163	7.06055	2.07686	5.47934	7.75196	0.827411
c16720.graph_c0	0.498177	0.226824	4.05091	0.999091	0.281964	13.2261	0.287589	0.790222	8.61755
c18926.graph_c0	45.9264	36.4789	45.4644	162.868	35.6174	39.7418	151.122	33.5703	56.5615
c21359.graph_c0	7.63714	13.0146	6.11033	2.08635	16.1847	6.84862	1.98396	14.9099	3.43676
c21405.graph_c0	3.45186	0.078583	0	0.0769188	0.468894	0.078328	0	0.36503	0
c22086.graph_c0	9.36739	0	0.0255188	0.58707	0	0	0.502558	0	0
c2272.graph_c0	2.60243	0	0	0.163098	0	0	0	0	0
c22910.graph_c0	14.1523	4.34529	1.34928	2.20842	6.85589	0.458106	2.20375	7.42362	0.701173
c20766.graph_c0	0.294402	0	0.368927	3.09972	0	5.03538	3.671	0	4.99108
c22768.graph_c0	0.24411	1.78626	6.36281	0.0699374	1.59876	5.66189	0.10871	2.2818	5.62898
c19644.graph_c0	58.4646	46.0179	57.1523	112.629	40.2853	39.8821	124.822	35.6427	51.0519
c20439.graph_c0	4.15628	2.88527	4.3312	72.2767	2.39575	5.44468	112.432	3.44822	6.99925
c22310.graph_c0	10.5347	0.117947	1.84675	8.71642	0.0586478	9.34637	1.73472	0.13697	3.35394
c20987.graph_c0	7.22666	0.437202	0.0855685	18.5727	0.898561	0.116209	30.865	0.846196	0.0271743
c21046.graph_c0	0.394358	2.85906	38.8354	0.273767	3.33775	54.6414	0.094565	6.06294	55.8321
c21698.graph_c1	2.83095	0.116006	0.378408	2.11958	0.038455	0.0385431	0.431445	0.0898106	0.180259
c20726.graph_c0	8.67184	3.26499	0.891653	6.54033	5.7388	1.13525	5.93032	5.90782	2.05295
c21434.graph_c0	8.76213	7.95771	5.98068	57.9515	7.02742	5.45714	81.9434	6.43186	3.38314
c21648.graph_c0	2.29057	7.55541	13.1471	17.4158	6.92387	12.2859	63.4012	5.50995	10.6263
c20307.graph_c0	73.9232	9.88301	7.7488	26.6901	10.5389	5.40022	23.612	7.53611	4.94014
c20310.graph_c0	5.36112	1.80564	20.6149	2.24607	1.57121	28.684	1.33547	0.524217	23.3578
c21421.graph_c0	23.5599	13.6063	1.0371	0.501939	17.8828	0.715589	0.45079	16.9521	0.509969
c21654.graph_c0	0.877438	0	0	0.342163	0.0496622	0.049776	1.92482	0	0
c22501.graph_c0	7.41075	6.1045	3.12336	1.60755	6.84119	4.2006	0.911499	8.34855	2.25344
c22240.graph_c0	54.7283	20.5575	14.1606	17.8225	20.4971	8.62211	10.7238	21.7029	6.12326
c21232.graph_c0	27.9825	20.0645	14.8017	16.7591	27.6896	19.4661	36.5288	25.0213	14.5048
c22856.graph_c0	7.47398	2.2442	1.67941	0	2.62565	1.05266	0	2.29955	0.984621
c20801.graph_c0	14.1404	3.8121	8.80396	27.0151	4.52398	9.04336	23.5868	4.51548	17.2967
c21980.graph_c0	3.11104	0.717092	0.467827	5.53726	0.475421	0.635347	6.22297	0.185056	1.03999
c17403.graph_c1	0.551295	5.50651	16.6725	0	4.91445	20.2657	0	3.66189	13.6903
c16263.graph_c0	9.4609	1.13707	0.794804	3.28596	1.13079	0.431763	6.75533	1.5091	0.403854
c26695.graph_c0	1.63305	0	0.109144	2.32894	0	0.0741129	2.82821	0	0.0346611
c28152.graph_c0	6.52409	14.1202	3.62336	4.14635	10.8593	2.40828	2.38706	9.91144	1.72603
c23948.graph_c1	30.2721	44.8494	21.7381	6.83025	42.7258	23.1408	2.36824	51.8072	16.0616
c26184.graph_c0	22.352	15.4957	9.86014	2.07025	17.528	11.0094	0.700212	16.0163	10.9277
c24571.graph_c1	3.95473	0.57877	0.411912	0.154503	1.20347	0.629336	0	1.58864	0.392438
c26566.graph_c0	13.7415	2.53393	10.2494	2.9212	2.32394	24.3029	3.28416	3.59654	14.0172
c27501.graph_c0	9.37361	6.2787	5.78286	20.7453	7.40242	7.16451	21.44	7.68729	6.41004
c27826.graph_c0	0.485427	0.93933	1.94658	0	0.879192	4.35096	0	0.641665	9.0667
c24018.graph_c0	26.7491	19.2151	45.4908	34.0938	17.4673	65.8498	63.6278	22.1992	46.1411
c25067.graph_c0	1.63249	2.13148	6.73889	0.77034	2.28276	6.89665	0.166307	2.51334	9.08011
c23511.graph_c0	20.4557	17.4307	16.4226	38.8858	21.4852	16.1454	44.8367	21.1461	14.1541
c28227.graph_c0	12.8339	21.3753	12.9478	2.85679	26.1776	15.0167	0.507496	25.2425	9.69226
c23666.graph_c0	7.31091	4.84782	15.8579	3.57219	4.98355	25.9521	1.54699	5.06041	18.3583
c24274.graph_c0	6.84056	3.9786	1.68125	12.5238	4.40624	1.30687	12.5653	4.62029	1.60176
c28013.graph_c0	4.75405	5.50748	5.38957	3.02956	4.66229	2.04159	3.50877	4.49289	2.37642
c24041.graph_c0	21.4433	16.3957	14.5251	56.5495	16.078	17.7992	101.96	16.7065	16.9041
c23506.graph_c0	60.5868	31.7322	9.53516	17.9621	31.2662	9.90638	4.80986	28.8163	7.05551
c26461.graph_c0	7.9728	2.95554	3.51762	4.65217	2.56188	6.62838	3.74732	3.71052	4.63598
c27816.graph_c0	4.35739	0	0	5.91289	0.0241263	0.0241816	8.68651	0	0
c25939.graph_c0	2.90574	5.6631	1.27889	1.20813	8.95316	1.66447	1.21512	10.5814	0.541524
c23950.graph_c0	41.2981	15.8701	30.3514	77.5207	15.8583	34.0709	131.604	15.3286	27.387
c27534.graph_c0	175.447	42.0076	13.664	220.798	47.8026	20.9948	303.989	53.1298	22.823
c24692.graph_c0	0.466208	0.106134	1.19441	0.311659	0.26387	3.12079	0.376788	0.677887	2.52326
c26517.graph_c0	0.227985	0.186846	10.7879	0.320055	0.185814	11.314	0.331662	0.0542454	19.946
c26666.graph_c0	35.035	248.075	522.974	1285.43	186.084	468.049	1917.77	184.972	585.191
c24908.graph_c0	0.0768687	0	0.231185	0.0385399	0.313251	1.84456	0	0.0457243	1.54179
c25031.graph_c0	2.34361	0.503413	0	0.075808	0.770204	0	0.0785571	0.404728	0.144414
c23847.graph_c0	579.422	188.941	106.333	958.206	170.398	107.616	1296.81	187.265	112.937
c26686.graph_c0	12.0948	24.5713	33.3296	34.3334	23.0665	36.1557	60.7142	29.7508	31.977
c25993.graph_c0	21.1745	55.0432	84.3691	52.8616	59.4183	109.936	69.8681	64.3629	110.507
c26729.graph_c0	1.47209	0.116006	0.264885	1.40044	0.07691	0.154172	1.13745	0.0449053	0.0721034
c27350.graph_c0	27.4063	28.5221	38.0397	52.9989	29.4363	61.0634	80.4589	30.7488	51.6246
c26819.graph_c0	93.0579	29.3959	30.3647	173.896	35.6719	36.6256	225.312	41.486	30.6148
c24039.graph_c0	15.5994	29.8759	61.3619	8.38683	29.9233	60.2217	6.07858	28.1145	81.5124
c24946.graph_c0	2.41465	0	0	0.842186	0.106957	0	0.763637	0.124898	0
c24946.graph_c1	6.15064	0	0.0555503	1.83359	0.112904	0	0.633362	0.0659211	0
c27216.graph_c0	108.25	83.585	44.4407	6.26579	109.031	41.2385	3.11346	110.228	25.4136
c23508.graph_c0	4.4835	3.53051	8.83299	2.97484	3.636	26.7402	1.47183	4.06013	13.1557
c25922.graph_c0	5.39439	5.03774	32.3281	3.49656	4.43302	31.3152	2.50848	3.61652	57.8704
c26536.graph_c0	15.2355	17.682	34.7085	5.25317	20.4979	41.2448	4.83882	20.0221	44.9602
c23632.graph_c0	32.471	41.7227	35.6078	4.33395	40.081	34.9673	1.61219	42.651	23.8687
c28059.graph_c0	6.30311	0.258287	3.28585	0.421362	0.513721	4.11918	0.436642	0.349936	7.18409
c30160.graph_c0	22.3107	0.415564	0.162667	2.68464	0.454596	0.0414216	1.72821	0.193036	0.0387441
c29969.graph_c1	2.39597	2.89813	5.96156	3.29989	3.91145	5.8364	2.12973	4.60188	4.76985
c30127.graph_c0	118.388	39.9188	20.5896	38.1401	53.7318	24.7099	13.9911	46.7263	16.5937
c33275.graph_c0	8.99076	3.05602	2.61678	5.6087	3.14467	3.17303	2.1311	2.78492	3.20536
c29740.graph_c0	26.6552	7.60714	2.84428	1.51028	8.67135	2.39634	1.31028	9.87583	1.13745
c31415.graph_c0	2.80389	9.92294	7.75137	4.94159	11.1233	8.32904	7.72534	11.8772	5.84299
c32816.graph_c0	2.68486	8.75155	4.64913	0.391598	8.75295	5.38343	0.507249	9.69846	2.2846
c31068.graph_c0	14.4035	22.4661	19.9042	4.17879	29.0091	23.0727	1.39954	26.8247	18.1459
c32175.graph_c0	0.116736	0.0597948	0.936235	0.117057	0	6.43688	0	0.0694389	5.46332
c32451.graph_c0	3.32179	26.7953	28.1211	1.08563	31.7612	35.2259	0.639205	29.829	33.3484
c33500.graph_c0	10.4844	45.4956	54.3272	8.90422	35.929	46.9976	8.108	38.8308	39.4357
c28763.graph_c0	3.83488	18.4947	20.8491	1.21278	19.8952	23.7663	0.827626	19.0913	16.3978
c30261.graph_c0	1.85697	0.237795	0.413697	2.8707	0.367861	1.52748	2.9212	0.0920495	0.788276
c31006.graph_c0	18.012	36.8289	41.2578	25.9449	35.535	51.9359	43.1476	39.3	42.7268
c31393.graph_c0	16.3166	5.88463	5.51044	17.1062	5.97826	3.76709	20.6338	7.18722	3.05062
c33368.graph_c0	31.4902	11.1335	132.07	115.25	7.77738	235.101	166.143	21.8219	209.828
c29902.graph_c1	11.4284	0.667893	0.0768935	1.61514	0.234425	0.234962	0.278952	0.593117	0.146516
c30123.graph_c0	3.07536	11.5684	12.1397	0.144554	17.2322	15.8488	0.599183	14.8062	11.7034
c32481.graph_c0	6.60687	4.09444	1.92162	4.86652	6.06619	1.24933	4.40733	4.80333	1.44124
c32128.graph_c0	6.46414	3.04537	1.7401	3.36098	3.65865	1.7724	1.7207	3.3704	1.18144
c28574.graph_c0	7.20574	7.38186	13.4036	7.28198	7.71388	26.27	8.80373	7.86925	17.6628
c29192.graph_c0	17.2737	0.23132	0.169776	0.962288	0.402574	0	1.52511	0.134314	0
c29765.graph_c0	11.5184	3.49928	10.2333	5.69534	3.1967	21.3737	4.49864	3.59115	9.67359
c30919.graph_c0	104.643	28.9519	16.5348	88.4232	30.9632	19.7117	59.5032	31.3433	14.5436
c32890.graph_c0	39.1847	28.4742	11.5889	34.775	26.2386	17.1853	27.2921	31.3476	8.84907
c31821.graph_c0	0.684269	7.53569	8.02606	0.171537	8.7489	9.39778	0.106655	8.18126	7.71195
c31940.graph_c0	3.78965	3.88227	0.389071	0	4.16319	0.419603	0	4.20968	0.523307
c28566.graph_c0	11.6669	12.8457	4.78232	2.7334	11.9694	6.73601	1.04803	13.069	5.05089
c28786.graph_c0	4.53495	0.205566	0	1.64995	0.204431	0.286859	1.29276	0.381954	0.229986
c28978.graph_c0	138.573	105.728	87.723	70.516	101.548	55.3755	24.0165	102.586	61.5005
c30815.graph_c0	10.3558	3.51085	2.05395	5.7524	5.00949	1.78777	5.07073	4.8748	0.996209
c31746.graph_c0	49.1287	22.2767	19.3021	256.837	22.2427	15.6435	330.328	18.5117	22.2302
c28721.graph_c1	9.12628	0	0	2.31298	0.204345	0	1.66738	0.596554	0
c31313.graph_c0	13.8917	4.83327	6.24071	6.4393	4.20575	5.08523	5.24293	6.08055	3.62998
c29284.graph_c0	2.36221	0.80665	5.05922	2.0457	1.05744	4.45873	0.111573	0.936752	8.06756
c32063.graph_c0	61.3066	8.81194	6.34988	6.5082	10.3566	5.4297	1.95013	10.4192	3.65968
c29180.graph_c0	0.315474	0.0923385	5.4217	0.361532	0.229571	9.52602	0.374643	0	10.0725
c32458.graph_c0	33.2979	15.5246	115.337	85.8339	18.2395	202.463	108.55	30.906	150.811
c32459.graph_c0	21.2314	54.6072	43.7016	9.8899	57.6039	44.0514	26.2081	64.6686	32.2872
c33451.graph_c0	1.15336	0.984625	5.35731	0.539713	1.52753	15.4281	0.679132	1.23491	7.34392
c30499.graph_c0	2.82373	1.75685	1.30425	4.69938	2.18394	1.44923	8.2802	2.18092	1.29907
c32353.graph_c0	51.7846	9.04672	4.62712	43.9278	10.0296	3.81399	39.6991	11.0771	4.25546
c33359.graph_c0	11.0158	11.9314	9.67588	0.495877	13.2901	11.144	0.283509	12.8212	7.47571
c29028.graph_c0	11.0114	36.1133	17.6069	6.34201	45.0014	19.0916	11.1279	39.9294	11.8649
c7133.graph_c0	13.0995	14.5839	10.1641	17.5439	16.4839	11.7881	34.5268	14.0897	12.74
c34869.graph_c0	58.1538	32.1488	15.9969	7.75144	28.2142	9.88492	5.26905	31.5546	7.89124
c589.graph_c1	3.96874	0	0	0.497455	0	0	0.171832	0.0655763	0
c5925.graph_c0	3.57162	0.320958	0	0.628322	0	0	1.2371	0.372725	0.0598475
c6085.graph_c0	9.28223	11.0616	3.16515	0.189954	15.1177	4.19107	0	15.3247	1.56806
c6149.graph_c0	0.447412	0.0509275	0.0498373	1.94411	0.101293	0	2.73781	0.177424	0
c6324.graph_c0	6.20722	3.24809	3.31286	0.313453	2.59322	3.51115	0.139209	2.8157	3.83867
c34086.graph_c0	31.9292	39.3431	56.7664	124.665	37.7155	101.367	311.038	51.0544	80.2281
c8136.graph_c0	24.9486	14.1328	32.0762	40.4911	13.7823	69.0053	34.7674	13.3993	41.9932
c8571.graph_c0	0.963947	105.444	108.126	0.268499	131.759	137.365	0.278235	93.5263	68.8463
c40200.graph_c0	0.291149	0.149133	0	0.948833	0.296618	0	2.34465	0.0865928	0
c34752.graph_c0	7.43004	0.511707	30.6711	11.7079	0.763322	112.975	11.2241	4.67963	65.6578
c34989.graph_c0	0.0467982	14.3347	47.7602	0	8.91565	45.206	0	12.4154	36.3391
c36230.graph_c0	1.10632	2.80006	4.39288	0.0652561	2.34259	6.13571	0.0225409	3.56135	4.93107
c40853.graph_c0	2.43967	0.437378	0	0.183478	0.4971	0	0.316886	0.362801	0
c41350.graph_c0	2.14977	0	0	1.10413	0.0534184	0	0.599326	0	0
c9603.graph_c0	8.59156	27.4804	17.5612	4.7862	26.4533	26.6114	2.82707	30.2659	16.4118
c34130.graph_c0	107.749	104.423	88.0873	43.0015	82.3222	94.3614	17.8555	72.8694	86.7869
c38379.graph_c0	3.52179	2.06164	0.0336251	0.470863	0.820103	0	0.174264	0.438929	0
c376.graph_c0	0.580128	0.148577	0.484654	1.16344	0.0985043	0.39492	2.3108	0.172541	0.323218
c38045.graph_c0	2.17406	0.226495	0.332469	1.51494	0.0375406	0.0376266	1.37843	0.0876751	0.0351944
c38616.graph_c0	1.43006	0	0.143365	1.72079	0	0	1.04019	0	0
c38869.graph_c0	4.33387	0.355184	0.17379	1.30373	0.618139	0.177016	0	0.103118	0.496721
c40583.graph_c0	2.14935	0	0.0798055	1.35701	0	0	1.24078	0	0
c41470.graph_c0	2.17389	0.0997177	0.260221	1.04113	0	0.265051	0.168576	0	0.185939
c33933.graph_c0	23.4131	120.312	496.834	10.5686	102.084	574.011	1.01696	163.809	445.949
c34091.graph_c0	43.2281	21.2957	7.83375	180.821	20.9229	6.59814	256.501	18.7117	6.31516
c34297.graph_c0	86.9395	20.0395	5.51999	138.226	16.6812	3.30442	115.836	29.0177	3.36761
c34796.graph_c0	55.6014	34.3547	0.509382	43.2349	30.4675	0.518837	16.8953	37.8232	0.623956
c34987.graph_c0	20.096	14.9257	13.5429	27.0921	18.8811	16.0743	41.6479	17.9971	10.7699
c35848.graph_c0	5.39396	0	3.94297	3.38048	0	17.6711	0.116769	0.401065	6.65446
c407.graph_c1	3.13466	0	0	0	0	0	0	0	0
c5798.graph_c0	11.87	3.96919	2.50708	2.3664	3.05016	2.55362	0.549003	3.51988	2.48948
c8122.graph_c0	56.4829	6.5536	12.5138	83.0796	5.19273	10.0906	111.061	8.10561	8.84224
c8127.graph_c0	135.353	34.8328	78.9358	71.6872	40.053	122.41	27.2065	53.2863	94.33
c8622.graph_c0	53.7871	6.32926	2.30748	8.01734	7.40506	6.06132	1.2588	13.9796	2.02483
c37317.graph_c0	1.06594	0.509598	1.74541	0.178145	0.506784	2.10434	0.0369211	0.676331	1.0181
c8509.graph_c0	73.5305	76.2228	77.6142	87.5237	89.0097	188.385	107.742	112.356	107.996
c37101.graph_c0	0.608322	0.367523	0.250195	2.69023	0.301929	0.398185	1.44252	0.686591	0.104285
c9781.graph_c0	5.38307	1.28248	0	0.376595	1.40293	0.127831	0.260168	1.93612	0
c34643.graph_c0	15.8037	23.391	47.7244	26.0553	18.1748	41.5315	32.6924	19.6662	37.9672
c34258.graph_c1	422.536	0.698826	0.968809	89.8354	1.15828	0.406325	118.729	0.270512	0.217178
c38715.graph_c0	2.86704	0.158763	0.0258941	0.569804	0.499974	0.0263747	0.644146	0.338011	0
c34454.graph_c0	8.22958	40.1403	38.7885	18.7624	42.0043	50.9637	29.9513	53.9695	53.6135
c33983.graph_c0	165.993	163.779	239.029	57.495	174.36	173.197	61.1702	168.226	298.862
c40388.graph_c0	0.17364	0.0889423	1.91484	0.0870587	0.265353	1.24115	0	0.103288	0.414616
c34965.graph_c0	14.5173	7.15425	19.6031	10.8224	9.18448	30.5554	15.0851	10.4733	32.7845
c35403.graph_c0	6.665	1.85055	9.42936	14.6158	1.84033	9.22274	17.9291	1.11156	14.3975
c524.graph_c0	1.13059	1.86322	0.246397	0.0985818	2.20349	0.100388	0.30647	1.05263	0
c6928.graph_c0	8.46454	6.09065	8.58682	18.9965	2.77185	7.82012	36.5436	5.63442	8.66207
c8138.graph_c0	49.7161	2.44823	0.235655	62.2668	4.51021	2.08025	214.174	7.64375	0.449026
c9240.graph_c0	6.36812	1.01032	0.338979	0.791138	0.889911	0.661769	0.204957	0.67044	0.215302
c33979.graph_c0	217.344	73.6775	85.3137	226.595	66.0931	63.3968	208.031	65.7246	65.4952
c34564.graph_c0	6.93116	30.3153	21.3854	5.83682	31.2448	32.4673	7.56935	46.5928	13.1437
c34520.graph_c0	46.4878	24.6683	37.9024	81.2708	26.8903	46.3205	78.5723	26.5434	46.5505
c37496.graph_c0	1.3341	3.04403	0.060793	0	4.26281	0.309607	0	3.3907	0
c38860.graph_c0	0.60322	0.908771	0	0	2.0967	0.0362329	0	1.77298	0
c8350.graph_c0	25.2562	21.0799	32.6328	67.0588	20.9043	29.4101	74.8964	19.57	41.6106
c8965.graph_c0	28.0905	52.3114	183.37	31.0947	50.8253	177.096	40.0218	47.9855	197.077
c9680.graph_c0	2.1997	0.100154	1.66617	0.490165	0.298803	2.7453	0.152382	0.0581538	2.28772
c42454.graph_c0	2.02932	0.067062	0.131253	1.44412	0	0	0.204067	0	0
c8364.graph_c0	21.5281	23.2064	17.3946	2.20169	26.7337	19.0846	4.17353	29.7526	17.8509
c35277.graph_c0	16.3959	8.89784	7.39361	22.7972	9.87328	7.03293	22.0406	9.71659	7.33513
c34019.graph_c0	25.4617	43.8186	155.941	32.4372	35.1445	144.61	51.6349	31.3809	180.038
c34777.graph_c0	23.1218	12.7266	15.6269	47.6258	13.0172	13.3364	48.7885	10.4522	22.8509
c35957.graph_c0	17.1914	3.08656	1.59908	3.0212	3.91213	1.80973	4.35851	4.42777	1.3542
c7588.graph_c0	13.6334	25.3416	68.5638	365.703	29.0678	61.1965	573.793	34.1107	94.2379
c34235.graph_c0	16.3959	55.3539	65.4121	66.9554	53.7752	86.9781	65.5518	56.4868	70.5279
c34311.graph_c0	45.6309	25.0144	23.8543	98.2065	21.37	30.8106	114.932	24.884	24.7101
c7681.graph_c1	65.6209	94.7795	121.027	112.817	73.5709	146.624	197.82	83.5457	130.649
c8427.graph_c1	0.512246	3.47658	9.62874	0.449447	3.06598	17.065	0.199605	3.88496	11.8644
