# Supplementary material for: Illumina® Sequencing Reveals Candidate Genes of Carotenoid Metabolism in Three Pummelo Cultivars (Citrus Maxima) with Different Pulp Color
Source: Int J Mol Sci. 2019 May 7;20(9):2246. doi: 10.3390/ijms20092246 (PMC6539737; doi:10.3390/ijms20092246)
Supplement: Supplementary file 1 [file ijms-20-02246-s001.zip › ijms-453076-supplementary/Supplementary tables/Table S6.xls]

## Sheet: Sheet1
Table S6. Correlation analysis of transcription factors and structural genes
Gene ID	PSY2	LYCB2	LYCE	CCD1	CCD4	NCED2	NCED3	AAO	8’-OH-ABA3	8’-OH-ABA1	8’-OH-ABA4	Family
	c27977.graph_c0	c35136.graph_c0	c29745.graph_c0	c29184.graph_c0	c20564.graph_c0	c31914.graph_c0	c11942.graph_c0	c33740.graph_c0	c35953.graph_c0	c20275.graph_c0	c27956.graph_c0
c11225.graph_c0	-0.0016	-0.9111	-0.5788	-0.0679	0.9772	-0.8208	0.0685	-0.4471	-0.1547	0.7507	-0.3325	bHLH family protein
c12645.graph_c0	-0.3342	0.8606	0.5349	0.0853	-0.9307	0.957	-0.4532	0.3916	0.0315	-0.5632	0.4075	bHLH family protein
c21405.graph_c0	0.9931	-0.3164	0.4736	0.6388	0.14	-0.3543	0.2477	0.5943	0.8112	-0.3021	0.3988	bHLH family protein
c22086.graph_c0	0.9839	-0.3848	0.3176	0.5199	0.2564	-0.4728	0.3475	0.4633	0.7203	-0.195	0.294	bHLH family protein
c2272.graph_c0	0.9872	-0.3549	0.3421	0.5294	0.2193	-0.4433	0.358	0.4855	0.732	-0.2416	0.312	bHLH family protein
c22910.graph_c0	0.9021	-0.3761	0.6482	0.8934	0.0594	-0.1774	-0.1078	0.8112	0.9631	-0.404	0.6162	bHLH protein 93
c27501.graph_c0	-0.097	-0.8237	-0.6522	-0.2255	0.9632	-0.842	0.2562	-0.5981	-0.3141	0.7554	-0.4826	bHLH family protein
c589.graph_c1	0.9779	-0.4109	0.3003	0.5163	0.2803	-0.4976	0.3778	0.4484	0.7131	-0.2013	0.2798	bHLH family protein
c6149.graph_c0	-0.1126	-0.836	-0.6627	-0.2193	0.9668	-0.8169	0.1239	-0.5855	-0.3074	0.8308	-0.4662	bHLH family protein
c24274.graph_c0	0.1012	-0.9486	-0.481	0.0604	0.9622	-0.8303	0.1264	-0.3339	-0.0316	0.6088	-0.2432	ERF family protein
c34091.graph_c0	-0.1262	-0.8324	-0.663	-0.213	0.9628	-0.7993	0.0971	-0.5797	-0.3088	0.8342	-0.4447	ERF domain protein 12
c34297.graph_c0	0.2563	-0.9341	-0.4584	0.057	0.955	-0.9004	0.3112	-0.3059	0.0343	0.5209	-0.2539	ERF family protein
c407.graph_c1	0.9911	-0.3235	0.3698	0.5385	0.1854	-0.4108	0.3242	0.5085	0.7445	-0.2462	0.3293	ethylene-responsive element binding factor 13
c8122.graph_c0	0.1609	-0.8753	-0.5924	-0.1319	0.9943	-0.924	0.281	-0.482	-0.1419	0.7494	-0.4063	ethylene-responsive element binding protein
c8622.graph_c0	0.9844	-0.3255	0.4802	0.6407	0.1366	-0.36	0.2699	0.6032	0.824	-0.3383	0.4024	ERF family protein
c30160.graph_c0	0.979	-0.4236	0.2935	0.5221	0.2947	-0.5016	0.3579	0.4476	0.7142	-0.181	0.2885	AP2 family protein
c30127.graph_c0	0.95	-0.3195	0.5752	0.7873	0.0733	-0.2315	0.141	0.724	0.8966	-0.4546	0.5711	auxin response factor 4
c27816.graph_c0	0.203	-0.8929	-0.5397	-0.0703	0.9927	-0.9235	0.2409	-0.4269	-0.0828	0.7423	-0.3626	growth-regulating factor 1
c9781.graph_c0	0.9643		0.5941	0.7989	0.0752		0.0334			-0.3855	0.5604	growth-regulating factor 5
c26695.graph_c0	0.2251	-0.8919	-0.5504	-0.0774	0.9918	-0.9372	0.3176	-0.4307	-0.0806	0.6898	-0.3651	AP2 family protein
c22501.graph_c0	0.554	0.188	0.9262	0.8656	-0.5222	0.4537	-0.4128	0.9746	0.8833	-0.7177	0.8282	MYB family protein
c23847.graph_c0	0.102	-0.9013	-0.574	-0.0893	0.9969	-0.89	0.1795	-0.4584	-0.135	0.7635	-0.3683	MYB_related family protein
c25031.graph_c0	0.9728	-0.3018	0.5713	0.7691	0.0629	-0.2317	0.0805	0.726	0.8966	-0.3842	0.5502	myb domain protein 12
c9240.graph_c0	0.9944	-0.3164	0.4245	0.6105	0.1556	-0.3561	0.2842	0.5761	0.7962	-0.3149	0.4294	myb domain protein 105
c1320.graph_c0	0.9933	-0.329	0.3795	0.557	0.1851	-0.4042	0.3149	0.5215	0.7553	-0.2567	0.3477	myb domain protein 14
c13169.graph_c0	0.8905	-0.2118	0.7212	0.8926	-0.1066	-0.0141	-0.146	0.8909	0.9882	-0.5275	0.7274	MYB family protein
c13009.graph_c0	-0.2504	-0.6262	-0.6262	-0.3184	0.8063	-0.6291	-0.1131	-0.6096	-0.4072	0.964	-0.4875	MYB_related family protein
c21421.graph_c0	0.728	-0.1644	0.8095	0.9743	-0.2041	0.1539	-0.3742	0.9573	0.9802	-0.5597	0.8061	MYB family protein
c13063.graph_c0	-0.0842	-0.8747	-0.6454	-0.1464	0.963	-0.8024	0.1439	-0.5207	-0.247	0.7214	-0.3822	mini zinc finger 2
c21980.graph_c0	0.116	-0.863	-0.6242	-0.1703	0.9897	-0.9265	0.3437	-0.5191	-0.1881	0.7195	-0.4366	WRKY family protein
c34311.graph_c0	-0.053	-0.8162	-0.685	-0.2627	0.9793	-0.8666	0.2656	-0.6154	-0.316	0.804	-0.4906	WRKY DNA-binding protein 11
c13516.graph_c0	0.3242	-0.8509	-0.5063	-0.0827	0.9424	-0.941	0.4972	-0.4016	-0.0368	0.5652	-0.401	NAC family protein
c31393.graph_c0	0.3626	-0.9446	-0.4169	0.1172	0.9643	-0.8994	0.2099	-0.2413	0.1135	0.5878	-0.1893	bZIP family protein
c28763.graph_c0	-0.3617	0.9526	0.4064	-0.0976	-0.9351	0.9402	-0.2933	0.2372	-0.1196	-0.5187	0.2763	bZIP family protein
c34869.graph_c0	0.8825	-0.1448	0.6842	0.8562	-0.1717	0.064	-0.1515	0.8992	0.9703	-0.5862	0.7705	BES1/BZR1 homolog 4
c35277.graph_c0	0.2114	-0.9291	-0.4984	0.0198	0.9759	-0.9006	0.2918	-0.3581	-0.0248	0.5858	-0.2865	TCP family protein
c35957.graph_c0	0.9811	-0.4606	0.3951	0.6476	0.2825	-0.4562	0.1874	0.5493	0.8039	-0.1715	0.3786	Trihelix family protein
c31746.graph_c0	-0.1632	-0.8064	-0.7063	-0.2757	0.9561	-0.8034	0.1608	-0.6339	-0.3675	0.8271	-0.4981	GRAS family protein
c31940.graph_c0	0.5044	-0.0029	0.8363	0.9319	-0.3827	0.3879	-0.5576	0.9722	0.8934	-0.6228	0.8586	FAR1-related sequence 5
c28566.graph_c0	0.4708	0.2485	0.8815	0.8206	-0.5823	0.5389	-0.4496	0.9653	0.8315	-0.7551	0.8648	G2-like family protein
c29740.graph_c0	0.9632	-0.2516	0.6287	0.8006	-0.0134	-0.1493	0.0112	0.7898	0.9389	-0.4463	0.611	B3 family protein
c27534.graph_c0	0.2332	-0.9293	-0.4702	0.0236	0.9882	-0.9126	0.1833	-0.3479	-0.0045	0.7039	-0.2967	effector of transcription2
c27216.graph_c0	0.5619	0.1653	0.9042	0.891	-0.5141	0.4699	-0.4546	0.9864	0.8867	-0.7166	0.8503	TCP family protein
c22856.graph_c0	0.9506	-0.0908	0.6346	0.7313	-0.1488	-0.0349	0.0518	0.7878	0.8926	-0.5267	0.6147	Trihelix family protein
c20987.graph_c0	-0.0283	-0.8457	-0.6254	-0.181	0.976	-0.8416	0.1152	-0.5439	-0.2489	0.8488	-0.4378	GATA transcription factor 11
c14734.graph_c0	-0.0633	-0.7542	-0.667	-0.3161	0.9597	-0.8724	0.2929	-0.6578	-0.3587	0.861	-0.5519	G2-like family protein
c12838.graph_c0	0.6333	-0.0405	0.8548	0.9508	-0.3428	0.2934	-0.416	0.9867	0.9533	-0.6616	0.8359	YABBY family protein
c10930.graph_c0	0.6689	-0.1632	0.7883	0.9824	-0.2055	0.202	-0.4233	0.9524	0.9548	-0.5666	0.8535	Trihelix family protein
