# Supplementary material for: Illumina® Sequencing Reveals Candidate Genes of Carotenoid Metabolism in Three Pummelo Cultivars (Citrus Maxima) with Different Pulp Color
Source: Int J Mol Sci. 2019 May 7;20(9):2246. doi: 10.3390/ijms20092246 (PMC6539737; doi:10.3390/ijms20092246)
Supplement: Supplementary file 1 [file ijms-20-02246-s001.zip › ijms-453076-supplementary/Supplementary tables/Table S7.xls]

## Sheet: Sheet1
Table S7 Primers sequences used for RT-qPCR analysis
Gene	Unigene ID	Forward primer (5'-3')	Reverse primer (5'-3')
PSY2	c27977.graph_c0	TTCGGAACTTTGTTGCTGACA	CATTAGGGTGCCCATTGAAGA
LYCB2	c35136.graph_c0	CAGAATGGCAGCGAGGTCA	TGGGATCACAGGCAGAGGA
LYCE	c29745.graph_c0	TGGAAAGCATTACGGAATCTACC	GCATTACGGAATCTACCAGTG
NCED2	c31914.graph_c0	TGTGGCAAACGCTGGCTTAG	GGTGGGCACTGGCAGATGAA
CCD1	c29184.graph_c0	CGTCGCATCAACTCCAACAT	TCACCGCCACAATACCACTA
CCD4	c20564.graph_c0	GGACCCTGAGAACCCTGAAACA	ACCGTGAAATCCGTAAGGCACA
AAO3	c33740.graph_c0	TCAAGGTGGATTCACTGCTGG	TGAGAAGAGTCAACCGCTCAA
CYP707A1	c20275.graph_c0	CCGGTGTCCTACAAGCTGTCA	GCCCAACTCAGAACTTCCTCC
CYP707A3	c27956.graph_c0	TCAAATACCTCCACGATAACCC	ATGCTTGCCATCCTCATACTCT
CYP707A4	c35953.graph_c0	GCGAAAGGAAGGAGAAGCG	CGGATTGGCATGGAGGTAC
bHLH130	c27501.graph_c0	TGTCAACGGTAATAGTGGCGGTGGT	GGCTCTGGCTCTTCTTGCTTCA
bHLH1107	c11225.graph_c0	GATAGGCCAGGACTAAACAGGGAGT	GATCACATTCGTCAACCAAACCAC
WRKY17	c34311.graph_c0	GCAAGGGATCAAAAGCATGGAG	TCGTAGGAGCAGGCGGAGTAAG
WRKY22	c21980.graph_c0	AGCAGCGACTCAAACAAACCCTC	GGCCTGAAAATGATCTGGCAAAC
NAC72	c13516.graph_c0	TGCCACGCATGAACTCACTCA	CCTAAGCCCACTCTGAACCTCCT
NAC74	c9680.graph_c0	CCGAGGTGGCAAAGCTCAATG	TGTGGGGTCTCCAAGCGAAAT
AS1	c21421.graph_c0	AGCGTTGGAGAACTGAAGAGGATG	TTGCCGTGTTTTGCTTGGAGAT
ARF19	c23948.graph_c1	AGGACCGTTGGTGAACTTGCC	ACTCCGTTTGTGGTTTGTTTGACTT
ERF2	c31821.graph_c0	GCTGCCACTTGCTCGGTGAAT	AACCCCTGGTGAGCTTCGTCTT
ERF23	c8622.graph_c0	GCTCGGGCTTATGACTCTGCG	CCCTTTCCCACCAATCTCCACA
ARF5	c26184.graph_c0	CTGGAGGATTGGTTATTCGAGCAC	GGATAATTGGGAATTTGCGAGGT
CRF4	c5798.graph_c0	ACTGCTGGCTTCACTTTGACGATT	TCCGTACCACCCTCCGTTCAT
Actin	null	AGAACTATGAACTGCCTGATGGC	GCTTGGAGCAAGTGCTGTGATT
